# Supplementary material for: Toward defining the Anthropocene onset using a rapid increase in anthropogenic fingerprints in global geological archives
Source: Proc Natl Acad Sci U S A. 2024 Sep 23;121(41):e2313098121. doi: 10.1073/pnas.2313098121 (PMC11474069; doi:10.1073/pnas.2313098121)
Supplement: Supplementary file 2 — Dataset S01 (XLSX) [file pnas.2313098121.sd01.xlsx]

## Sheet: Sheet1
Fingerprint ID	Category	Proxy	Archive type	Chronology	Record range	Resolution of records	Age	Criteria for fingerprint detection	Interpratation	Site	Country	Regeion	Latitude, longitude	References
1	Radionuclides	239Pu+240Pu (BMC19 S1-2)	sediment	Varve counting	1938–2019	<4 years	1953.5	Beginning of a substantial increase	Hydrogen bomb test detonation	Beppu Bay (BMC19 S1-2)	Japan	East Asia	33.2778ºN, 131.5373ºE	Kuwae et al. (2023) Beppu Bay, Japan, as a candidate Global boundary Stratotype Section and Point for the Anthropocene series. The Anthropocene Review.
2	Radionuclides	239Pu+240Pu (BMC19 S1-2)	sediment	Varve counting	1938–2019	<4 years	1947.39	First appearance	Bomb test detonation	Beppu Bay (BMC19 S1-2)	Japan	East Asia	33.2778ºN, 131.5373ºE	Kuwae et al. (2023) Beppu Bay, Japan, as a candidate Global boundary Stratotype Section and Point for the Anthropocene series. The Anthropocene Review.
3	Radionuclides	239Pu+240Pu (BMC19 S1-2)	sediment	Varve counting	1938–2019	<4 years	1954.5	Beginning of a substantial increase	Hydrogen bomb test detonation	Beppu Bay(BMC21 S1-5)	Japan	East Asia	33.2778ºN, 131.5373ºE	Kuwae et al. (2023) Beppu Bay, Japan, as a candidate Global boundary Stratotype Section and Point for the Anthropocene series. The Anthropocene Review.
4	Radionuclides	239Pu+240Pu (BMC19 S1-2)	sediment	Varve counting	1938–2019	<4 years	1953.5	Beginning of a small increase with a jump	Hydrogen bomb test detonation	Beppu Bay(BMC21 S1-5)	Japan	East Asia	33.2778ºN, 131.5373ºE	Kuwae et al. (2023) Beppu Bay, Japan, as a candidate Global boundary Stratotype Section and Point for the Anthropocene series. The Anthropocene Review.
5	Radionuclides	239Pu+240Pu (BMC19 S1-2)	sediment	Varve counting	1938–2019	<4 years	1945	First appearance	Bomb test detonation	Beppu Bay(BMC21 S1-5)	Japan	East Asia	33.2778ºN, 131.5373ºE	Kuwae et al. (2023) Beppu Bay, Japan, as a candidate Global boundary Stratotype Section and Point for the Anthropocene series. The Anthropocene Review.
6	Radionuclides	240Pu/239Pu (BMC19 S1-2)	sediment	Varve counting	1938–2019	<4 years	1956	First appearance	Bomb Test in the Pacific Pruving Ground	Beppu Bay (BMC21 S1-5)	Japan	East Asia	33.2778ºN, 131.5373ºE	Kuwae et al. (2023) Beppu Bay, Japan, as a candidate Global boundary Stratotype Section and Point for the Anthropocene series. The Anthropocene Review.
7	Radionuclides	240Pu/239Pu	sediment	Varve counting	1938–2019	<4 years	1956.8	First appearance	Bomb Test in the Pacific Pruving Ground	Beppu Bay (BMC19 S1-2)	Japan	East Asia	33.2778ºN, 131.5373ºE	Kuwae et al. (2023) Beppu Bay, Japan, as a candidate Global boundary Stratotype Section and Point for the Anthropocene series. The Anthropocene Review.
8	Radionuclides	236U/238U	sediment	Varve counting	1921–2020	<4 years	1954.2	Beginning of a substantial increase	Hydrogen bomb test detonation	Beppu Bay	Japan	East Asia	33.2778ºN, 131.5373ºE	Kuwae et al. (2023) Beppu Bay, Japan, as a candidate Global boundary Stratotype Section and Point for the Anthropocene series. The Anthropocene Review.
9	Radionuclides	236U/238U	sediment	Varve counting	1921–2020	<4 years	1953.5	First appearance	Hydrogen bomb test detonation	Beppu Bay	Japan	East Asia	33.2778ºN, 131.5373ºE	Kuwae et al. (2023) Beppu Bay, Japan, as a candidate Global boundary Stratotype Section and Point for the Anthropocene series. The Anthropocene Review.
10	Radionuclides	233U/236U	sediment	Varve counting	1921–2020	<4 years	1956.9	First appearance	Hydrogen bomb test detonation	Beppu Bay	Japan	East Asia	33.2778ºN, 131.5373ºE	Kuwae et al. (2023) Beppu Bay, Japan, as a candidate Global boundary Stratotype Section and Point for the Anthropocene series. The Anthropocene Review.
11	Radionuclides	129I127I	sediment	Varve counting	1935–1994	<4 years	1943.86	First appearance	Bomb test detonation	Beppu Bay	Japan	East Asia	33.2778ºN, 131.5373ºE	Kuwae et al. (2023) Beppu Bay, Japan, as a candidate Global boundary Stratotype Section and Point for the Anthropocene series. The Anthropocene Review.
12	Radionuclides	137Cs	sediment	Varve counting	1912–2019	<4 years	1956.9	Beginning of a substantial increase	Hydrogen bomb test detonation	Beppu Bay (BMC19 S1-3)	Japan	East Asia	33.2778ºN, 131.5373ºE	Kuwae et al. (2023) Beppu Bay, Japan, as a candidate Global boundary Stratotype Section and Point for the Anthropocene series. The Anthropocene Review.
13	Radionuclides	137Cs	sediment	Varve counting	1912–2019	<4 years	1953.5	First appearance	Hydrogen bomb test detonation	Beppu Bay (BMC19 S1-3)	Japan	East Asia	33.2778ºN, 131.5373ºE	Kuwae et al. (2023) Beppu Bay, Japan, as a candidate Global boundary Stratotype Section and Point for the Anthropocene series. The Anthropocene Review.
14	Radionuclides	137Cs	sediment	Varve counting	1912–2019	<4 years	1959.5	Beginning of a substantial increase	Hydrogen bomb test detonation	Beppu Bay (BMC21 S1-6)	Japan	East Asia	33.2778ºN, 131.5373ºE	Kuwae et al. (2023) Beppu Bay, Japan, as a candidate Global boundary Stratotype Section and Point for the Anthropocene series. The Anthropocene Review.
15	Radionuclides	137Cs	sediment	Varve counting	1912–2019	<4 years	1953.5	First appearance	Hydrogen bomb test detonation	Beppu Bay (BMC21 S1-6)	Japan	East Asia	33.2778ºN, 131.5373ºE	Kuwae et al. (2023) Beppu Bay, Japan, as a candidate Global boundary Stratotype Section and Point for the Anthropocene series. The Anthropocene Review.
16	Radionuclides	Percent M14C	sediment	Varve counting	1939–2014	<4 years	1963.06	Beginning of a substantial increase	Hydrogen bomb test detonation	Beppu Bay	Japan	East Asia	33.2733ºN, 131.5399ºE	Kuwae et al. (2023) Beppu Bay, Japan, as a candidate Global boundary Stratotype Section and Point for the Anthropocene series. The Anthropocene Review.
17	Radionuclides	Percent M14C	sediment	Varve counting	1939–2014	<4 years	1956.97	First appearance	Hydrogen bomb test detonation	Beppu Bay	Japan	East Asia	33.2733ºN, 131.5399ºE	Kuwae et al. (2023) Beppu Bay, Japan, as a candidate Global boundary Stratotype Section and Point for the Anthropocene series. The Anthropocene Review.
18	Novel materials	SCPs	sediment	Varve counting	1921–2018	<4 years	1964.17	Beginning of a substantial increase	Fossil fuel burning	Beppu Bay	Japan	East Asia	33.2733ºN, 131.5395ºE	Kuwae et al. (2023) Beppu Bay, Japan, as a candidate Global boundary Stratotype Section and Point for the Anthropocene series. The Anthropocene Review.
19	Novel materials	SCPs	sediment	Varve counting	1921–2018	<4 years	1946.64	Beginning of a small increase with a jump	Fossil fuel burning	Beppu Bay	Japan	East Asia	33.2733ºN, 131.5395ºE	Kuwae et al. (2023) Beppu Bay, Japan, as a candidate Global boundary Stratotype Section and Point for the Anthropocene series. The Anthropocene Review.
20	Novel materials	SCPs	sediment	Varve counting	1921–2018	<4 years	1925.9	First appearance	Fossil fuel burning	Beppu Bay	Japan	East Asia	33.2733ºN, 131.5395ºE	Kuwae et al. (2023) Beppu Bay, Japan, as a candidate Global boundary Stratotype Section and Point for the Anthropocene series. The Anthropocene Review.
21	Novel materials	Elemental compositions of SCPs	sediment	Varve counting	1921–2018	<4 years	1964.17	First appearance	Fossil fuel burning from coal to oil	Beppu Bay	Japan	East Asia	33.2733ºN, 131.5395ºE	Kuwae et al. (2023) Beppu Bay, Japan, as a candidate Global boundary Stratotype Section and Point for the Anthropocene series. The Anthropocene Review.
22	Novel materials	microplastics	sediment	Varve counting	1920–2020	<4 years	1989.8	Beginning of a substantial increase		Beppu Bay	Japan	East Asia	33.2778ºN, 131.5373ºE	Kuwae et al. (2023) Beppu Bay, Japan, as a candidate Global boundary Stratotype Section and Point for the Anthropocene series. The Anthropocene Review.
23	Novel materials	microplastics	sediment	Varve counting	1920–2020	<4 years	1966.7	Beginning of a small increase with a jump		Beppu Bay	Japan	East Asia	33.2778ºN, 131.5373ºE	Kuwae et al. (2023) Beppu Bay, Japan, as a candidate Global boundary Stratotype Section and Point for the Anthropocene series. The Anthropocene Review.
24	Novel materials	microplastics	sediment	Varve counting	1920–2020	<4 years	1954.39	First appearance		Beppu Bay	Japan	East Asia	33.2778ºN, 131.5373ºE	Kuwae et al. (2023) Beppu Bay, Japan, as a candidate Global boundary Stratotype Section and Point for the Anthropocene series. The Anthropocene Review.
25	Novel materials	Total PCBs conc.	sediment	Varve counting	1953–2017	>4 years	1963.18	Beginning of a substantial increase		Beppu Bay	Japan	East Asia	33.2778ºN, 131.5373ºE	Kuwae et al. (2023) Beppu Bay, Japan, as a candidate Global boundary Stratotype Section and Point for the Anthropocene series. The Anthropocene Review.
26	Novel materials	Total PCBs conc.	sediment	Varve counting	1953–2017	<4 years	1953.5	First appearance		Beppu Bay	Japan	East Asia	33.2778ºN, 131.5373ºE	Kuwae et al. (2023) Beppu Bay, Japan, as a candidate Global boundary Stratotype Section and Point for the Anthropocene series. The Anthropocene Review.
27	Novel materials	DDE	sediment	Varve counting	1927–2011	>4 years	1953.5	First appearance		Beppu Bay	Japan	East Asia	33.2778ºN, 131.5373ºE	Kuwae et al. (2023) Beppu Bay, Japan, as a candidate Global boundary Stratotype Section and Point for the Anthropocene series. The Anthropocene Review.
28	Novel materials	α-HCH	sediment	Varve counting	1927–2011	>4 years	1953.5	First appearance		Beppu Bay	Japan	East Asia	33.2778ºN, 131.5373ºE	Kuwae et al. (2023) Beppu Bay, Japan, as a candidate Global boundary Stratotype Section and Point for the Anthropocene series. The Anthropocene Review.
29	Novel materials	Other POPS including Hexachlorobenzen, etc.	sediment	Varve counting	1927–2011	>4 years	1972.88	First appearance		Beppu Bay	Japan	East Asia	33.2778ºN, 131.5373ºE	Kuwae et al. (2023) Beppu Bay, Japan, as a candidate Global boundary Stratotype Section and Point for the Anthropocene series. The Anthropocene Review.
30	Novel materials	PAH-Chrysene & Triphenylene	sediment	Varve counting	1927–2011	>4 years	1953.5	Higher than pre-1950 range		Beppu Bay	Japan	East Asia	33.2778ºN, 131.5373ºE	Kuwae et al. (2023) Beppu Bay, Japan, as a candidate Global boundary Stratotype Section and Point for the Anthropocene series. The Anthropocene Review.
31	Novel materials	PAH-Fluoranthene	sediment	Varve counting	1927–2011	>4 years	1953.5	Higher than pre-1950 range		Beppu Bay	Japan	East Asia	33.2778ºN, 131.5373ºE	Kuwae et al. (2023) Beppu Bay, Japan, as a candidate Global boundary Stratotype Section and Point for the Anthropocene series. The Anthropocene Review.
32	Novel materials	PAH-Anthracene	sediment	Varve counting	1927–2011	>4 years	1953.5	Higher than pre-1950 range		Beppu Bay	Japan	East Asia	33.2778ºN, 131.5373ºE	Kuwae et al. (2023) Beppu Bay, Japan, as a candidate Global boundary Stratotype Section and Point for the Anthropocene series. The Anthropocene Review.
33	Novel materials	TIPPP	sediment	Varve counting	1927–2011	>4 years	1972.88	First appearance		Beppu Bay	Japan	East Asia	33.2778ºN, 131.5373ºE	Kuwae et al. (2023) Beppu Bay, Japan, as a candidate Global boundary Stratotype Section and Point for the Anthropocene series. The Anthropocene Review.
34	Novel materials	1,4-Dichlorobenzene	sediment	Varve counting	1927–2011	>4 years	1927.7	First appearance		Beppu Bay	Japan	East Asia	33.2778ºN, 131.5373ºE	Kuwae et al. (2023) Beppu Bay, Japan, as a candidate Global boundary Stratotype Section and Point for the Anthropocene series. The Anthropocene Review.
35	Novel materials	Biphenyl	sediment	Varve counting	1927–2011	>4 years	1972.88	First appearance		Beppu Bay	Japan	East Asia	33.2778ºN, 131.5373ºE	Kuwae et al. (2023) Beppu Bay, Japan, as a candidate Global boundary Stratotype Section and Point for the Anthropocene series. The Anthropocene Review.
36	Novel materials	4-Methyl-2,6-di-t-butylphenol	sediment	Varve counting	1927–2011	>4 years	1953.5	Beginning of a small increase with a jump		Beppu Bay	Japan	East Asia	33.2778ºN, 131.5373ºE	Kuwae et al. (2023) Beppu Bay, Japan, as a candidate Global boundary Stratotype Section and Point for the Anthropocene series. The Anthropocene Review.
37	Novel materials	4-Methyl-2,6-di-t-butylphenol	sediment	Varve counting	1927–2011	>4 years	1927.7	First appearance		Beppu Bay	Japan	East Asia	33.2778ºN, 131.5373ºE	Kuwae et al. (2023) Beppu Bay, Japan, as a candidate Global boundary Stratotype Section and Point for the Anthropocene series. The Anthropocene Review.
38	Novel materials	BDE-47	sediment	Varve counting	1927–2011	>4 years	1987.87	Beginning of a substantial increase		Beppu Bay	Japan	East Asia	33.2778ºN, 131.5373ºE	Kuwae et al. (2023) Beppu Bay, Japan, as a candidate Global boundary Stratotype Section and Point for the Anthropocene series. The Anthropocene Review.
39	Novel materials	BDE-47	sediment	Varve counting	1927–2011	>4 years	1982.8	First appearance		Beppu Bay	Japan	East Asia	33.2778ºN, 131.5373ºE	Kuwae et al. (2023) Beppu Bay, Japan, as a candidate Global boundary Stratotype Section and Point for the Anthropocene series. The Anthropocene Review.
40	Novel materials	ΣPBDEs	sediment	Varve counting	1927–2011	>4 years	1993	Beginning of a substantial increase		Beppu Bay	Japan	East Asia	33.2778ºN, 131.5373ºE	Kuwae et al. (2023) Beppu Bay, Japan, as a candidate Global boundary Stratotype Section and Point for the Anthropocene series. The Anthropocene Review.
41	Novel materials	ΣPBDEs	sediment	Varve counting	1927–2011	>4 years	1982.8	First appearance		Beppu Bay	Japan	East Asia	33.2778ºN, 131.5373ºE	Kuwae et al. (2023) Beppu Bay, Japan, as a candidate Global boundary Stratotype Section and Point for the Anthropocene series. The Anthropocene Review.
42	Novel materials	DBDPE	sediment	Varve counting	1927–2011	>4 years	1998.1	Beginning of a substantial increase		Beppu Bay	Japan	East Asia	33.2778ºN, 131.5373ºE	Kuwae et al. (2023) Beppu Bay, Japan, as a candidate Global boundary Stratotype Section and Point for the Anthropocene series. The Anthropocene Review.
43	Novel materials	DBDPE	sediment	Varve counting	1927–2011	>4 years	1992.99	First appearance		Beppu Bay	Japan	East Asia	33.2778ºN, 131.5373ºE	Kuwae et al. (2023) Beppu Bay, Japan, as a candidate Global boundary Stratotype Section and Point for the Anthropocene series. The Anthropocene Review.
44	Organic Geochemistry	Total organic carbon (TOC)	sediment	Varve counting	1736–2012	>4 years	1976.12	Beginning of a substantial increase		Beppu Bay	Japan	East Asia	33.2778ºN, 131.5373ºE	Kuwae et al. (2023) Beppu Bay, Japan, as a candidate Global boundary Stratotype Section and Point for the Anthropocene series. The Anthropocene Review.
45	Organic Geochemistry	Total organic carbon (TOC)	sediment	Varve counting	1736–2012	>4 years	1953.5	Higher than pre-1900 range		Beppu Bay	Japan	East Asia	33.2778ºN, 131.5373ºE	Kuwae et al. (2023) Beppu Bay, Japan, as a candidate Global boundary Stratotype Section and Point for the Anthropocene series. The Anthropocene Review.
46	Organic Geochemistry	Total nitrogen (TN)	sediment	Varve counting	1736–2012	>4 years	1976.12	Beginning of a substantial increase		Beppu Bay	Japan	East Asia	33.2778ºN, 131.5373ºE	Kuwae et al. (2023) Beppu Bay, Japan, as a candidate Global boundary Stratotype Section and Point for the Anthropocene series. The Anthropocene Review.
47	Organic Geochemistry	Total nitrogen (TN)	sediment	Varve counting	1736–2012	>4 years	1909.9	Higher than pre-1900 range		Beppu Bay	Japan	East Asia	33.2778ºN, 131.5373ºE	Kuwae et al. (2023) Beppu Bay, Japan, as a candidate Global boundary Stratotype Section and Point for the Anthropocene series. The Anthropocene Review.
48	Organic Geochemistry	Biogenic silica	sediment	Varve counting	1736–2012	>4 years	1976.12	Beginning of a substantial increase		Beppu Bay	Japan	East Asia	33.2778ºN, 131.5373ºE	Kuwae et al. (2023) Beppu Bay, Japan, as a candidate Global boundary Stratotype Section and Point for the Anthropocene series. The Anthropocene Review.
49	Organic Geochemistry	Biogenic silica	sediment	Varve counting	1736–2012	>4 years	1953.5	Higher than pre-1900 range		Beppu Bay	Japan	East Asia	33.2778ºN, 131.5373ºE	Kuwae et al. (2023) Beppu Bay, Japan, as a candidate Global boundary Stratotype Section and Point for the Anthropocene series. The Anthropocene Review.
50	Organic Geochemistry	Water content-corrected Br	sediment	Varve counting	1736–2012	>4 years	1976.12	Beginning of a substantial increase		Beppu Bay	Japan	East Asia	33.2778ºN, 131.5373ºE	Kuwae et al. (2023) Beppu Bay, Japan, as a candidate Global boundary Stratotype Section and Point for the Anthropocene series. The Anthropocene Review.
51	Organic Geochemistry	Water content-corrected Br	sediment	Varve counting	1736–2012	>4 years	1956.09	Beginning of a small increase		Beppu Bay	Japan	East Asia	33.2778ºN, 131.5373ºE	Kuwae et al. (2023) Beppu Bay, Japan, as a candidate Global boundary Stratotype Section and Point for the Anthropocene series. The Anthropocene Review.
52	Organic Geochemistry	Water content-corrected Br	sediment	Varve counting	1736–2012	>4 years	1927.9	Higher than pre-1900 range		Beppu Bay	Japan	East Asia	33.2778ºN, 131.5373ºE	Kuwae et al. (2023) Beppu Bay, Japan, as a candidate Global boundary Stratotype Section and Point for the Anthropocene series. The Anthropocene Review.
53	Organic Geochemistry	Water content-corrected Ni	sediment	Varve counting	1736–2012	>4 years	1976.12	Beginning of a substantial increase		Beppu Bay	Japan	East Asia	33.2778ºN, 131.5373ºE	Kuwae et al. (2023) Beppu Bay, Japan, as a candidate Global boundary Stratotype Section and Point for the Anthropocene series. The Anthropocene Review.
54	Organic Geochemistry	Water content-corrected Ni	sediment	Varve counting	1736–2012	>4 years	1953.5	Higher than pre-1900 range		Beppu Bay	Japan	East Asia	33.2778ºN, 131.5373ºE	Kuwae et al. (2023) Beppu Bay, Japan, as a candidate Global boundary Stratotype Section and Point for the Anthropocene series. The Anthropocene Review.
55	Organic Geochemistry	δ13C	sediment	Varve counting	1660–2015	<4 years	1953.5	Beginning of a substantial increase		Beppu Bay	Japan	East Asia	33.2778ºN, 131.5373ºE	Kuwae et al. (2023) Beppu Bay, Japan, as a candidate Global boundary Stratotype Section and Point for the Anthropocene series. The Anthropocene Review.
56	Organic Geochemistry	δ13C	sediment	Varve counting	1660–2015	<4 years	1942.1	Lower than pre-1900 range		Beppu Bay	Japan	East Asia	33.2778ºN, 131.5373ºE	Kuwae et al. (2023) Beppu Bay, Japan, as a candidate Global boundary Stratotype Section and Point for the Anthropocene series. The Anthropocene Review.
57	Organic Geochemistry	δ13C	sediment	Varve counting	1660–2015	>4 years	1821.8	Lower than pre-1800 range		Beppu Bay	Japan	East Asia	33.2778ºN, 131.5373ºE	Kuwae et al. (2023) Beppu Bay, Japan, as a candidate Global boundary Stratotype Section and Point for the Anthropocene series. The Anthropocene Review.
58	Organic Geochemistry	δ15N	sediment	Varve counting	1660–2015	<4 years	1953.5	Beginning of a substantial increase		Beppu Bay	Japan	East Asia	33.2778ºN, 131.5373ºE	Kuwae et al. (2023) Beppu Bay, Japan, as a candidate Global boundary Stratotype Section and Point for the Anthropocene series. The Anthropocene Review.
59	Organic Geochemistry	δ15N	sediment	Varve counting	1660–2015	<4 years	1917.43	Higher than pre-1800 range		Beppu Bay	Japan	East Asia	33.2778ºN, 131.5373ºE	Kuwae et al. (2023) Beppu Bay, Japan, as a candidate Global boundary Stratotype Section and Point for the Anthropocene series. The Anthropocene Review.
60	Inorganic geochemistry	Element composiitons	sediment	Varve counting	638–2018	<4 years	1986.71	First major change		Beppu Bay	Japan	East Asia	33.2778ºN, 131.5373ºE	Kuwae et al. (2023) Beppu Bay, Japan, as a candidate Global boundary Stratotype Section and Point for the Anthropocene series. The Anthropocene Review.
61	Inorganic geochemistry	Element compositions	sediment	Varve counting	638–2018	<4 years	1953.5	Second major change		Beppu Bay	Japan	East Asia	33.2778ºN, 131.5373ºE	Kuwae et al. (2023) Beppu Bay, Japan, as a candidate Global boundary Stratotype Section and Point for the Anthropocene series. The Anthropocene Review.
62	Inorganic geochemistry	Authigenic Re/Mo	sediment	Varve counting	1916–2018	<4 years	1953.9	Lower than pre-1950 range		Beppu Bay	Japan	East Asia	33.2778ºN, 131.5373ºE	Kuwae et al. (2023) Beppu Bay, Japan, as a candidate Global boundary Stratotype Section and Point for the Anthropocene series. The Anthropocene Review.
63	Inorganic geochemistry	Authigenic Mo/U	sediment	Varve counting	1916–2018	<4 years	1959.5	Beginning of a substantial increase		Beppu Bay	Japan	East Asia	33.2778ºN, 131.5373ºE	Kuwae et al. (2023) Beppu Bay, Japan, as a candidate Global boundary Stratotype Section and Point for the Anthropocene series. The Anthropocene Review.
64	Inorganic geochemistry	Authigenic Mo/U	sediment	Varve counting	1916–2018	<4 years	1953.9	Higher than pre-1950 range		Beppu Bay	Japan	East Asia	33.2778ºN, 131.5373ºE	Kuwae et al. (2023) Beppu Bay, Japan, as a candidate Global boundary Stratotype Section and Point for the Anthropocene series. The Anthropocene Review.
65	Inorganic geochemistry	207Pb / 206Pb	sediment	Varve counting	1916–2018	<4 years	1972.5	Beginning of a substantial decrease		Beppu Bay	Japan	East Asia	33.2778ºN, 131.5373ºE	Kuwae et al. (2023) Beppu Bay, Japan, as a candidate Global boundary Stratotype Section and Point for the Anthropocene series. The Anthropocene Review.
66	Inorganic geochemistry	207Pb / 206Pb	sediment	Varve counting	1916–2018	<4 years	1929.5	Beginning of a substantial increase		Beppu Bay	Japan	East Asia	33.2778ºN, 131.5373ºE	Kuwae et al. (2023) Beppu Bay, Japan, as a candidate Global boundary Stratotype Section and Point for the Anthropocene series. The Anthropocene Review.
67	Inorganic geochemistry	207Pb / 206Pb	sediment	Varve counting	1916–2018	<4 years	1920.5	Higher than pre-1920 range		Beppu Bay	Japan	East Asia	33.2778ºN, 131.5373ºE	Kuwae et al. (2023) Beppu Bay, Japan, as a candidate Global boundary Stratotype Section and Point for the Anthropocene series. The Anthropocene Review.
68	Inorganic geochemistry	208Pb / 206Pb	sediment	Varve counting	1916–2018	<4 years	2008.2	Second major change		Beppu Bay	Japan	East Asia	33.2778ºN, 131.5373ºE	Kuwae et al. (2023) Beppu Bay, Japan, as a candidate Global boundary Stratotype Section and Point for the Anthropocene series. The Anthropocene Review.
69	Inorganic geochemistry	208Pb / 206Pb	sediment	Varve counting	1916–2018	<4 years	1924.2	Beginning of a substantial increase		Beppu Bay	Japan	East Asia	33.2778ºN, 131.5373ºE	Kuwae et al. (2023) Beppu Bay, Japan, as a candidate Global boundary Stratotype Section and Point for the Anthropocene series. The Anthropocene Review.
70	Inorganic geochemistry	Total sulfur content	sediment	Varve counting	1906–2001	<4 years	1969.08	Higher than pre-1950 range		Beppu Bay	Japan	East Asia	33.2778ºN, 131.5373ºE	Kuwae et al. (2023) Beppu Bay, Japan, as a candidate Global boundary Stratotype Section and Point for the Anthropocene series. The Anthropocene Review.
71	Biotic markers	Cryptomeria pollen assemblages/ deposition rates	sediment	Varve counting	-618–1969	>4 years	1916.75	Third major change		Beppu Bay	Japan	East Asia	33.2778ºN, 131.5373ºE	Kuwae et al. (2023) Beppu Bay, Japan, as a candidate Global boundary Stratotype Section and Point for the Anthropocene series. The Anthropocene Review.
72	Biotic markers	Pollen assemblages/deposition rates	sediment	Varve counting	-618–1969	>4 years	1760.62	Second major change		Beppu Bay	Japan	East Asia	33.2778ºN, 131.5373ºE	Kuwae et al. (2023) Beppu Bay, Japan, as a candidate Global boundary Stratotype Section and Point for the Anthropocene series. The Anthropocene Review.
73	Biotic markers	Pollen assemblages/deposition rates	sediment	Varve counting	-618–1969	>4 years	1252.99	First major change		Beppu Bay	Japan	East Asia	33.2778ºN, 131.5373ºE	Kuwae et al. (2023) Beppu Bay, Japan, as a candidate Global boundary Stratotype Section and Point for the Anthropocene series. The Anthropocene Review.
74	Biotic markers	Charcoal maximum concentration	sediment	Varve counting	-618–1969	>4 years	1197.68	Second increase		Beppu Bay	Japan	East Asia	33.2778ºN, 131.5373ºE	Kuwae et al. (2023) Beppu Bay, Japan, as a candidate Global boundary Stratotype Section and Point for the Anthropocene series. The Anthropocene Review.
75	Biotic markers	Charcoal maximum concentration	sediment	Varve counting	-618–1969	>4 years	-618.01	First increase		Beppu Bay	Japan	East Asia	33.2778ºN, 131.5373ºE	Kuwae et al. (2023) Beppu Bay, Japan, as a candidate Global boundary Stratotype Section and Point for the Anthropocene series. The Anthropocene Review.
76	Biotic markers	Diatom compositions	sediment	Varve counting	667–2005	<4 years	1977.28	Second change		Beppu Bay	Japan	East Asia	33.2778ºN, 131.5373ºE	Kuwae et al. (2023) Beppu Bay, Japan, as a candidate Global boundary Stratotype Section and Point for the Anthropocene series. The Anthropocene Review.
77	Biotic markers	Diatom compositions	sediment	Varve counting	667–2005	>4 years	1247.35	First change		Beppu Bay	Japan	East Asia	33.2778ºN, 131.5373ºE	Kuwae et al. (2023) Beppu Bay, Japan, as a candidate Global boundary Stratotype Section and Point for the Anthropocene series. The Anthropocene Review.
78	Biotic markers	Diatom valve concentrations	sediment	Varve counting	667–2005	<4 years	1971.87	Higher than pre-1800 range		Beppu Bay	Japan	East Asia	33.2778ºN, 131.5373ºE	Kuwae et al. (2023) Beppu Bay, Japan, as a candidate Global boundary Stratotype Section and Point for the Anthropocene series. The Anthropocene Review.
79	Biotic markers	Concentrations in frustules of Thalassiosira sp.C and Chaetoceros sp. H	sediment	Varve counting	667–2005	<4 years	1952.9	Higher than pre-1800 range		Beppu Bay	Japan	East Asia	33.2778ºN, 131.5373ºE	Kuwae et al. (2023) Beppu Bay, Japan, as a candidate Global boundary Stratotype Section and Point for the Anthropocene series. The Anthropocene Review.
80	Biotic markers	Palynomorphs compositions	sediment	Varve counting	1001–2010	>4 years	1970.74	Second change		Beppu Bay	Japan	East Asia	33.2778ºN, 131.5373ºE	Kuwae et al. (2023) Beppu Bay, Japan, as a candidate Global boundary Stratotype Section and Point for the Anthropocene series. The Anthropocene Review.
81	Biotic markers	Palynomorphs compositions	sediment	Varve counting	1001–2010	>4 years	1817.6	First change		Beppu Bay	Japan	East Asia	33.2778ºN, 131.5373ºE	Kuwae et al. (2023) Beppu Bay, Japan, as a candidate Global boundary Stratotype Section and Point for the Anthropocene series. The Anthropocene Review.
82	Biotic markers	Dinoflagellate assemblage (%)	sediment	Varve counting	1001–2010	>4 years	1970.74	Second change		Beppu Bay	Japan	East Asia	33.2778ºN, 131.5373ºE	Kuwae et al. (2023) Beppu Bay, Japan, as a candidate Global boundary Stratotype Section and Point for the Anthropocene series. The Anthropocene Review.
83	Biotic markers	Dinoflagellate assemblage (%)	sediment	Varve counting	1001–2010	>4 years	1884.44	First change		Beppu Bay	Japan	East Asia	33.2778ºN, 131.5373ºE	Kuwae et al. (2023) Beppu Bay, Japan, as a candidate Global boundary Stratotype Section and Point for the Anthropocene series. The Anthropocene Review.
84	Biotic markers	Dinoflagellates concentrations	sediment	Varve counting	1001–2010	>4 years	1982.5	Higher than pre-1800 range		Beppu Bay	Japan	East Asia	33.2778ºN, 131.5373ºE	Kuwae et al. (2023) Beppu Bay, Japan, as a candidate Global boundary Stratotype Section and Point for the Anthropocene series. The Anthropocene Review.
85	Biotic markers	Polykrikos kofoidii conc.	sediment	Varve counting	1001–2010	>4 years	1953.5	First appearance		Beppu Bay	Japan	East Asia	33.2778ºN, 131.5373ºE	Kuwae et al. (2023) Beppu Bay, Japan, as a candidate Global boundary Stratotype Section and Point for the Anthropocene series. The Anthropocene Review.
86	Biotic markers	Thecamoeba conc.	sediment	Varve counting	1001–2010	>4 years	1970.7	Beginning of a substantial decrease		Beppu Bay	Japan	East Asia	33.2778ºN, 131.5373ºE	Kuwae et al. (2023) Beppu Bay, Japan, as a candidate Global boundary Stratotype Section and Point for the Anthropocene series. The Anthropocene Review.
87	Biotic markers	Ciliate conc.	sediment	Varve counting	1001–2010	>4 years	1962.86	Higher than pre-1800 range		Beppu Bay	Japan	East Asia	33.2778ºN, 131.5373ºE	Kuwae et al. (2023) Beppu Bay, Japan, as a candidate Global boundary Stratotype Section and Point for the Anthropocene series. The Anthropocene Review.
88	Biotic markers	Foraminifera conc.	sediment	Varve counting	1001–2010	>4 years	1941.28	Beginning of a substantial decrease		Beppu Bay	Japan	East Asia	33.2778ºN, 131.5373ºE	Kuwae et al. (2023) Beppu Bay, Japan, as a candidate Global boundary Stratotype Section and Point for the Anthropocene series. The Anthropocene Review.
89	Biotic markers	Degradation rate-corrected Chl-a conc.	sediment	Varve counting	1719–2009	>4 years	1971.9	Higher than pre-1800 range		Beppu Bay	Japan	East Asia	33.2778ºN, 131.5373ºE	Kuwae et al. (2023) Beppu Bay, Japan, as a candidate Global boundary Stratotype Section and Point for the Anthropocene series. The Anthropocene Review.
90	Biotic markers	SCEs	sediment	Varve counting	1719–2009	>4 years	1974.28	Beginning of a substantial increase		Beppu Bay	Japan	East Asia	33.2778ºN, 131.5373ºE	Kuwae et al. (2023) Beppu Bay, Japan, as a candidate Global boundary Stratotype Section and Point for the Anthropocene series. The Anthropocene Review.
91	Biotic markers	SCEs	sediment	Varve counting	1719–2009	<4 years	1929.4	Beginning of a small increase with a jump		Beppu Bay	Japan	East Asia	33.2778ºN, 131.5373ºE	Kuwae et al. (2023) Beppu Bay, Japan, as a candidate Global boundary Stratotype Section and Point for the Anthropocene series. The Anthropocene Review.
92	Biotic markers	SCEs	sediment	Varve counting	1719–2009	>4 years	1916	Higher than pre-1800 range		Beppu Bay	Japan	East Asia	33.2778ºN, 131.5373ºE	Kuwae et al. (2023) Beppu Bay, Japan, as a candidate Global boundary Stratotype Section and Point for the Anthropocene series. The Anthropocene Review.
93	Biotic markers	Pigment compositions (%)	sediment	Varve counting	1856–2011	>4 years	1964.25	Second change		Beppu Bay	Japan	East Asia	33.2778ºN, 131.5373ºE	Kuwae et al. (2023) Beppu Bay, Japan, as a candidate Global boundary Stratotype Section and Point for the Anthropocene series. The Anthropocene Review.
94	Biotic markers	Pigment compositions (%)	sediment	Varve counting	1856–2011	<4 years	1950.1	First change		Beppu Bay	Japan	East Asia	33.2778ºN, 131.5373ºE	Kuwae et al. (2023) Beppu Bay, Japan, as a candidate Global boundary Stratotype Section and Point for the Anthropocene series. The Anthropocene Review.
95	Biotic markers	Sum of pigments	sediment	Varve counting	1856–2011	<4 years	1977.71	Beginning of a substantial increase		Beppu Bay	Japan	East Asia	33.2778ºN, 131.5373ºE	Kuwae et al. (2023) Beppu Bay, Japan, as a candidate Global boundary Stratotype Section and Point for the Anthropocene series. The Anthropocene Review.
96	Biotic markers	Sum of pigments	sediment	Varve counting	1856–2011	>4 years	1945.68	Beginning of a small increase with a jump		Beppu Bay	Japan	East Asia	33.2778ºN, 131.5373ºE	Kuwae et al. (2023) Beppu Bay, Japan, as a candidate Global boundary Stratotype Section and Point for the Anthropocene series. The Anthropocene Review.
97	Biotic markers	Sum of pigments	sediment	Varve counting	1856–2011	>4 years	1901.26	Higher than pre-1900 range		Beppu Bay	Japan	East Asia	33.2778ºN, 131.5373ºE	Kuwae et al. (2023) Beppu Bay, Japan, as a candidate Global boundary Stratotype Section and Point for the Anthropocene series. The Anthropocene Review.
98	Biotic markers	Diatom-infered spring air temperature	sediment	Varve counting	667–2005	<4 years	1974.57	Higher than pre-1800 range		Beppu Bay	Japan	East Asia	33.2778ºN, 131.5373ºE	Kuwae et al. (2023) Beppu Bay, Japan, as a candidate Global boundary Stratotype Section and Point for the Anthropocene series. The Anthropocene Review.
99	Lithological signatures	ITRAX BMC21 S1-5 (element counts)	sediment	Varve counting	1917–2021	<4 years	1983.8	First change		Beppu Bay	Japan	East Asia	33.2778ºN, 131.5373ºE	Kuwae et al. (2023) Beppu Bay, Japan, as a candidate Global boundary Stratotype Section and Point for the Anthropocene series. The Anthropocene Review.
100	Lithological signatures	ITRAX BMC21 S1-4 (element counts)	sediment	Varve counting	1917–2021	<4 years	1969.36	First change		Beppu Bay	Japan	East Asia	33.2778ºN, 131.5373ºE	Kuwae et al. (2023) Beppu Bay, Japan, as a candidate Global boundary Stratotype Section and Point for the Anthropocene series. The Anthropocene Review.
101	Lithological signatures	ITRAX BMC19 S1-1 (element counts)	sediment	Varve counting	1912–2019	<4 years	1968.5	First change		Beppu Bay	Japan	East Asia	33.2778ºN, 131.5373ºE	Kuwae et al. (2023) Beppu Bay, Japan, as a candidate Global boundary Stratotype Section and Point for the Anthropocene series. The Anthropocene Review.
102	Lithological signatures	ITRAX BMC19 S1-3 (element counts)	sediment	Varve counting	1911–2019	<4 years	1989.84	First change		Beppu Bay	Japan	East Asia	33.2778ºN, 131.5373ºE	Kuwae et al. (2023) Beppu Bay, Japan, as a candidate Global boundary Stratotype Section and Point for the Anthropocene series. The Anthropocene Review.
103	Lithological signatures	ITRAX BG17-1 (element counts)	sediment	Varve counting	1683–2013	<4 years	1953.5	First change		Beppu Bay	Japan	East Asia	33.2778ºN, 131.5373ºE	Kuwae et al. (2023) Beppu Bay, Japan, as a candidate Global boundary Stratotype Section and Point for the Anthropocene series. The Anthropocene Review.
104	Lithological signatures	MS BMC21 S1-5	sediment	Varve counting	1917–2021	<4 years	1979.8	Beginning of a substantial decrease		Beppu Bay	Japan	East Asia	33.2778ºN, 131.5373ºE	Kuwae et al. (2023) Beppu Bay, Japan, as a candidate Global boundary Stratotype Section and Point for the Anthropocene series. The Anthropocene Review.
105	Lithological signatures	MS BMC21 S1-4	sediment	Varve counting	1917–2021	<4 years	1971.96	Beginning of a substantial decrease		Beppu Bay	Japan	East Asia	33.2778ºN, 131.5373ºE	Kuwae et al. (2023) Beppu Bay, Japan, as a candidate Global boundary Stratotype Section and Point for the Anthropocene series. The Anthropocene Review.
106	Lithological signatures	MS BMC19 S1-1	sediment	Varve counting	1912–2019	<4 years	1974.72	Beginning of a substantial decrease		Beppu Bay	Japan	East Asia	33.2778ºN, 131.5373ºE	Kuwae et al. (2023) Beppu Bay, Japan, as a candidate Global boundary Stratotype Section and Point for the Anthropocene series. The Anthropocene Review.
107	Lithological signatures	MS BMC19 S1-2	sediment	Varve counting	1916–2019	<4 years	1976.47	Beginning of a substantial decrease		Beppu Bay	Japan	East Asia	33.2778ºN, 131.5373ºE	Kuwae et al. (2023) Beppu Bay, Japan, as a candidate Global boundary Stratotype Section and Point for the Anthropocene series. The Anthropocene Review.
108	Lithological signatures	MS BMC19 S1-3	sediment	Varve counting	1911–2019	<4 years	1972.66	Beginning of a substantial decrease		Beppu Bay	Japan	East Asia	33.2778ºN, 131.5373ºE	Kuwae et al. (2023) Beppu Bay, Japan, as a candidate Global boundary Stratotype Section and Point for the Anthropocene series. The Anthropocene Review.
109	Lithological signatures	MS BG17-1	sediment	Varve counting	1683–2013	<4 years	1977.15	Beginning of a substantial decrease		Beppu Bay	Japan	East Asia	33.2778ºN, 131.5373ºE	Kuwae et al. (2023) Beppu Bay, Japan, as a candidate Global boundary Stratotype Section and Point for the Anthropocene series. The Anthropocene Review.
110	Lithological signatures	Lithological change	sediment		1840–2018	<4 years	1953.76	First appearance		Gotland Basin, Baltic Sea		Europe	57.2830ºN, 20.1204ºE	Kaiser et al. (2023) The East Gotland Basin (Baltic Sea) as a candidate Global Boundary Stratotype Section and Point for the Anthropocene series. The Anthropocene Review.
111	Radionuclides	241Am	sediment		1840–2017	<4 years	1953	Beginning of a substantial increase		Gotland Basin, Baltic Sea		Europe	57.2830ºN, 20.1204ºE	Kaiser et al. (2023) The East Gotland Basin (Baltic Sea) as a candidate Global Boundary Stratotype Section and Point for the Anthropocene series. The Anthropocene Review.
112	Radionuclides	239Pu+240Pu	sediment		1840–2017	<4 years	1952	Beginning of a substantial increase	Hydrogen bomb test detonation	Gotland Basin, Baltic Sea		Europe	57.2830ºN, 20.1204ºE	Kaiser et al. (2023) The East Gotland Basin (Baltic Sea) as a candidate Global Boundary Stratotype Section and Point for the Anthropocene series. The Anthropocene Review.
113	Radionuclides	239Pu+240Pu	sediment		1840–2017	<4 years	1947	First appearance	Hydrogen bomb test detonation	Gotland Basin, Baltic Sea		Europe	57.2830ºN, 20.1204ºE	Kaiser et al. (2023) The East Gotland Basin (Baltic Sea) as a candidate Global Boundary Stratotype Section and Point for the Anthropocene series. The Anthropocene Review.
114	Radionuclides	14C (+A bomb)	sediment		1840–2017	<4 years	1956	Beginning of a substantial increase		Gotland Basin, Baltic Sea		Europe	57.2830ºN, 20.1204ºE	Kaiser et al. (2023) The East Gotland Basin (Baltic Sea) as a candidate Global Boundary Stratotype Section and Point for the Anthropocene series. The Anthropocene Review.
115	Organic Geochemistry	Total organic carbon (TOC)	sediment		1840–2017	<4 years	1960	Beginning of a substantial increase		Gotland Basin, Baltic Sea		Europe	57.2830ºN, 20.1204ºE	Kaiser et al. (2023) The East Gotland Basin (Baltic Sea) as a candidate Global Boundary Stratotype Section and Point for the Anthropocene series. The Anthropocene Review.
116	Organic Geochemistry	Total organic carbon (TOC)	sediment		1840–2017	<4 years	1956	Higher than pre-1900 range		Gotland Basin, Baltic Sea		Europe	57.2830ºN, 20.1204ºE	Kaiser et al. (2023) The East Gotland Basin (Baltic Sea) as a candidate Global Boundary Stratotype Section and Point for the Anthropocene series. The Anthropocene Review.
117	Organic Geochemistry	Total nitrogen (TN)	sediment		1840–2017	<4 years	1952	Beginning of a substantial increase		Gotland Basin, Baltic Sea		Europe	57.2830ºN, 20.1204ºE	Kaiser et al. (2023) The East Gotland Basin (Baltic Sea) as a candidate Global Boundary Stratotype Section and Point for the Anthropocene series. The Anthropocene Review.
118	Organic Geochemistry	Total nitrogen (TN)	sediment		1840–2017	<4 years	1943	Higher than pre-1900 range		Gotland Basin, Baltic Sea		Europe	57.2830ºN, 20.1204ºE	Kaiser et al. (2023) The East Gotland Basin (Baltic Sea) as a candidate Global Boundary Stratotype Section and Point for the Anthropocene series. The Anthropocene Review.
119	Organic Geochemistry	TOC/TN	sediment		1840–2017	<4 years	1966	Higher than pre-1900 range		Gotland Basin, Baltic Sea		Europe	57.2830ºN, 20.1204ºE	Kaiser et al. (2023) The East Gotland Basin (Baltic Sea) as a candidate Global Boundary Stratotype Section and Point for the Anthropocene series. The Anthropocene Review.
120	Organic Geochemistry	TOC/TN	sediment		1840–2017	<4 years	1917	Lower than pre-1900 range		Gotland Basin, Baltic Sea		Europe	57.2830ºN, 20.1204ºE	Kaiser et al. (2023) The East Gotland Basin (Baltic Sea) as a candidate Global Boundary Stratotype Section and Point for the Anthropocene series. The Anthropocene Review.
121	Organic Geochemistry	δ13C	sediment		1840–2017	<4 years	1956	Beginning of a substantial increase		Gotland Basin, Baltic Sea		Europe	57.2830ºN, 20.1204ºE	Kaiser et al. (2023) The East Gotland Basin (Baltic Sea) as a candidate Global Boundary Stratotype Section and Point for the Anthropocene series. The Anthropocene Review.
122	Organic Geochemistry	δ13C	sediment		1840–2017	<4 years	1943	Higher than pre-1900 range		Gotland Basin, Baltic Sea		Europe	57.2830ºN, 20.1204ºE	Kaiser et al. (2023) The East Gotland Basin (Baltic Sea) as a candidate Global Boundary Stratotype Section and Point for the Anthropocene series. The Anthropocene Review.
123	Novel materials	SCPs	sediment		1840–2017	<4 years	1956	Beginning of a substantial increase		Gotland Basin, Baltic Sea		Europe	57.2830ºN, 20.1204ºE	Kaiser et al. (2023) The East Gotland Basin (Baltic Sea) as a candidate Global Boundary Stratotype Section and Point for the Anthropocene series. The Anthropocene Review.
124	Novel materials	SCPs	sediment		1840–2017	<4 years	1920	Beginning of a small increase with a jump		Gotland Basin, Baltic Sea		Europe	57.2830ºN, 20.1204ºE	Kaiser et al. (2023) The East Gotland Basin (Baltic Sea) as a candidate Global Boundary Stratotype Section and Point for the Anthropocene series. The Anthropocene Review.
125	Novel materials	SCPs	sediment		1840–2017	<4 years	1897	First appearance		Gotland Basin, Baltic Sea		Europe	57.2830ºN, 20.1204ºE	Kaiser et al. (2023) The East Gotland Basin (Baltic Sea) as a candidate Global Boundary Stratotype Section and Point for the Anthropocene series. The Anthropocene Review.
126	Inorganic geochemistry	Trace elements (Hg, Pb, Zn Cu)	sediment		1840–2017	<4 years	1966	Beginning of a substantial increase		Gotland Basin, Baltic Sea		Europe	57.2830ºN, 20.1204ºE	Kaiser et al. (2023) The East Gotland Basin (Baltic Sea) as a candidate Global Boundary Stratotype Section and Point for the Anthropocene series. The Anthropocene Review.
127	Inorganic geochemistry	Trace elements (Hg, Pb, Zn Cu)	sediment		1840–2017	<4 years	1910	Higher than pre-1900 range		Gotland Basin, Baltic Sea		Europe	57.2830ºN, 20.1204ºE	Kaiser et al. (2023) The East Gotland Basin (Baltic Sea) as a candidate Global Boundary Stratotype Section and Point for the Anthropocene series. The Anthropocene Review.
128	Novel materials	DDT	sediment		1840–2017	<4 years	1950	First appearance		Gotland Basin, Baltic Sea		Europe	57.2830ºN, 20.1204ºE	Kaiser et al. (2023) The East Gotland Basin (Baltic Sea) as a candidate Global Boundary Stratotype Section and Point for the Anthropocene series. The Anthropocene Review.
129	Inorganic geochemistry	206Pb / 207Pb	sediment		1840–2017	<4 years	1956	Beginning of a substantial increase		Gotland Basin, Baltic Sea		Europe	57.2830ºN, 20.1204ºE	Kaiser et al. (2023) The East Gotland Basin (Baltic Sea) as a candidate Global Boundary Stratotype Section and Point for the Anthropocene series. The Anthropocene Review.
130	Inorganic geochemistry	206Pb / 207Pb	sediment		1840–2017	<4 years	1903	Higher than pre-1900 range		Gotland Basin, Baltic Sea		Europe	57.2830ºN, 20.1204ºE	Kaiser et al. (2023) The East Gotland Basin (Baltic Sea) as a candidate Global Boundary Stratotype Section and Point for the Anthropocene series. The Anthropocene Review.
131	Biotic markers	Biomarkers (Brassicasterol, tetrahymanol)	sediment		1840–2017	<4 years	1956	Beginning of a substantial increase		Gotland Basin, Baltic Sea		Europe	57.2830ºN, 20.1204ºE	Kaiser et al. (2023) The East Gotland Basin (Baltic Sea) as a candidate Global Boundary Stratotype Section and Point for the Anthropocene series. The Anthropocene Review.
132	Biotic markers	Biomarkers (coprostanol, epicoprostanol)	sediment		1840–2017	<4 years	2010	Beginning of a substantial increase		Gotland Basin, Baltic Sea		Europe	57.2830ºN, 20.1204ºE	Kaiser et al. (2023) The East Gotland Basin (Baltic Sea) as a candidate Global Boundary Stratotype Section and Point for the Anthropocene series. The Anthropocene Review.
133	Lithological signatures	Sedimentation rate	sediment	Varve counting	1900–2017	<4 years	1968	Beginning of a second substantial decrease		Searsville Reservoir	USA	North America	37.4068ºN, 122.2377ºW	Stegner et al. (2023) The Searsville Lake Site (California, USA) as a candidate Global Boundary Stratotype Section and Point for the Anthropocene Series. The Anthropocene Review.
134	Lithological signatures	Sedimentation rate	sediment	Varve counting	1900–2017	<4 years	1939	Beginning of a substantial decrease		Searsville Reservoir	USA	North America	37.4068ºN, 122.2377ºW	Stegner et al. (2023) The Searsville Lake Site (California, USA) as a candidate Global Boundary Stratotype Section and Point for the Anthropocene Series. The Anthropocene Review.
135	Radionuclides	137Cs	sediment	Varve counting	1900–2017	<4 years	1959	Beginning of a substantial increase		Searsville Reservoir	USA	North America	37.4068ºN, 122.2377ºW	Stegner et al. (2023) The Searsville Lake Site (California, USA) as a candidate Global Boundary Stratotype Section and Point for the Anthropocene Series. The Anthropocene Review.
136	Radionuclides	239Pu+240Pu	sediment	Varve counting	1900–2017	<4 years	1958.5	Beginning of a substantial increase		Searsville Reservoir	USA	North America	37.4068ºN, 122.2377ºW	Stegner et al. (2023) The Searsville Lake Site (California, USA) as a candidate Global Boundary Stratotype Section and Point for the Anthropocene Series. The Anthropocene Review.
137	Radionuclides	239Pu+240Pu	sediment	Varve counting	1900–2017	<4 years	1946.5	First appearance		Searsville Reservoir	USA	North America	37.4068ºN, 122.2377ºW	Stegner et al. (2023) The Searsville Lake Site (California, USA) as a candidate Global Boundary Stratotype Section and Point for the Anthropocene Series. The Anthropocene Review.
138	Organic Geochemistry	Total organic carbon (TOC), total nitrogen (TN)	sediment	Varve counting	1900–2017	<4 years	1935	Beginning of a substantial increase		Searsville Reservoir	USA	North America	37.4068ºN, 122.2377ºW	Stegner et al. (2023) The Searsville Lake Site (California, USA) as a candidate Global Boundary Stratotype Section and Point for the Anthropocene Series. The Anthropocene Review.
139	Organic Geochemistry	TOC/TN	sediment	Varve counting	1900–2017	<4 years	1994	Beginning of a substantial increase		Searsville Reservoir	USA	North America	37.4068ºN, 122.2377ºW	Stegner et al. (2023) The Searsville Lake Site (California, USA) as a candidate Global Boundary Stratotype Section and Point for the Anthropocene Series. The Anthropocene Review.
140	Organic Geochemistry	δ13C	sediment	Varve counting	1900–2017	<4 years	1935	Beginning of a substantial decrease		Searsville Reservoir	USA	North America	37.4068ºN, 122.2377ºW	Stegner et al. (2023) The Searsville Lake Site (California, USA) as a candidate Global Boundary Stratotype Section and Point for the Anthropocene Series. The Anthropocene Review.
141	Organic Geochemistry	δ15N	sediment	Varve counting	1900–2017	<4 years	1953	Inflection point		Searsville Reservoir	USA	North America	37.4068ºN, 122.2377ºW	Stegner et al. (2023) The Searsville Lake Site (California, USA) as a candidate Global Boundary Stratotype Section and Point for the Anthropocene Series. The Anthropocene Review.
142	Novel materials	SCP	sediment	Varve counting	1900–2017	<4 years	1934	First appearance		Searsville Reservoir	USA	North America	37.4068ºN, 122.2377ºW	Stegner et al. (2023) The Searsville Lake Site (California, USA) as a candidate Global Boundary Stratotype Section and Point for the Anthropocene Series. The Anthropocene Review.
143	Inorganic geochemistry	Trace elements (Hg)	sediment	Varve counting	1900–2017	<4 years	1962	Higher than pre-1900 range		Searsville Reservoir	USA	North America	37.4068ºN, 122.2377ºW	Stegner et al. (2023) The Searsville Lake Site (California, USA) as a candidate Global Boundary Stratotype Section and Point for the Anthropocene Series. The Anthropocene Review.
144	Inorganic geochemistry	Trace elements (Pb)	sediment	Varve counting	1900–2017	<4 years	1963	Beginning of a second substantial increase		Searsville Reservoir	USA	North America	37.4068ºN, 122.2377ºW	Stegner et al. (2023) The Searsville Lake Site (California, USA) as a candidate Global Boundary Stratotype Section and Point for the Anthropocene Series. The Anthropocene Review.
145	Inorganic geochemistry	Trace elements (Pb)	sediment	Varve counting	1900–2017	<4 years	1935	Higher than pre-1900 range		Searsville Reservoir	USA	North America	37.4068ºN, 122.2377ºW	Stegner et al. (2023) The Searsville Lake Site (California, USA) as a candidate Global Boundary Stratotype Section and Point for the Anthropocene Series. The Anthropocene Review.
146	Biotic markers	Microcrustaceans and plankton composition	sediment	Varve counting	1900–2017	>4 years	1975	Second change		Searsville Reservoir	USA	North America	37.4068ºN, 122.2377ºW	Stegner et al. (2023) The Searsville Lake Site (California, USA) as a candidate Global Boundary Stratotype Section and Point for the Anthropocene Series. The Anthropocene Review.
147	Biotic markers	Microcrustaceans and plankton composition	sediment	Varve counting	1900–2017	>4 years	1921	First change		Searsville Reservoir	USA	North America	37.4068ºN, 122.2377ºW	Stegner et al. (2023) The Searsville Lake Site (California, USA) as a candidate Global Boundary Stratotype Section and Point for the Anthropocene Series. The Anthropocene Review.
148	Biotic markers	Ostracods (neobiota, Cypria cf. ophthalmica)	sediment	Varve counting	1900–2017	>4 years	2004	First appearance		Searsville Reservoir	USA	North America	37.4068ºN, 122.2377ºW	Stegner et al. (2023) The Searsville Lake Site (California, USA) as a candidate Global Boundary Stratotype Section and Point for the Anthropocene Series. The Anthropocene Review.
149	Biotic markers	Ostracods (neobiota, Physocypria globula)	sediment	Varve counting	1900–2017	>4 years	1976	First appearance		Searsville Reservoir	USA	North America	37.4068ºN, 122.2377ºW	Stegner et al. (2023) The Searsville Lake Site (California, USA) as a candidate Global Boundary Stratotype Section and Point for the Anthropocene Series. The Anthropocene Review.
150	Biotic markers	Ostracods (Ilyocypris cf. gibba)	sediment	Varve counting	1900–2017	>4 years	1976	Disappearance		Searsville Reservoir	USA	North America	37.4068ºN, 122.2377ºW	Stegner et al. (2023) The Searsville Lake Site (California, USA) as a candidate Global Boundary Stratotype Section and Point for the Anthropocene Series. The Anthropocene Review.
151	Biotic markers	Ostracods (rotifers)	sediment	Varve counting	1900–2017	>4 years	1988	Disappearance		Searsville Reservoir	USA	North America	37.4068ºN, 122.2377ºW	Stegner et al. (2023) The Searsville Lake Site (California, USA) as a candidate Global Boundary Stratotype Section and Point for the Anthropocene Series. The Anthropocene Review.
152	Lithological signatures	Lithological change (micro-XRF)	sediment	Varve counting	1890–2011	<4 years	1950	First appearance		Crawford Lake	Canada	North America	43.4686ºN, 79.9487ºW	McCarthy et al. (2023) The varved succession of Crawford Lake, Milton, Ontario, Canada as a candidate Global boundary Stratotype Section and Point for the Anthropocene series. The Anthropocene Review.
153	Lithological signatures	Lithological change (colour)	sediment	Varve counting	1890–2011	<4 years	1874	First appearance		Crawford Lake	Canada	North America	43.4686ºN, 79.9487ºW	McCarthy et al. (2023) The varved succession of Crawford Lake, Milton, Ontario, Canada as a candidate Global boundary Stratotype Section and Point for the Anthropocene series. The Anthropocene Review.
154	Radionuclides	239Pu+240Pu	sediment	Varve counting	1934–1995	<4 years	1951	Beginning of a substantial increase	Hydrogen bomb test detonation	Crawford Lake		North America	43.4686ºN, 79.9487ºW	McCarthy et al. (2023) The varved succession of Crawford Lake, Milton, Ontario, Canada as a candidate Global boundary Stratotype Section and Point for the Anthropocene series. The Anthropocene Review.
155	Radionuclides	239Pu+240Pu	sediment	Varve counting	1934–1995	<4 years	1946	Beginning of a small increase with a jump	Bomb test detonation	Crawford Lake		North America	43.4686ºN, 79.9487ºW	McCarthy et al. (2023) The varved succession of Crawford Lake, Milton, Ontario, Canada as a candidate Global boundary Stratotype Section and Point for the Anthropocene series. The Anthropocene Review.
156	Radionuclides	14C (+A bomb)	sediment	Varve counting	1922–1992	<4 years	1959	Beginning of a substantial increase		Crawford Lake		North America	43.4686ºN, 79.9487ºW	McCarthy et al. (2023) The varved succession of Crawford Lake, Milton, Ontario, Canada as a candidate Global boundary Stratotype Section and Point for the Anthropocene series. The Anthropocene Review.
157	Organic Geochemistry	δ13C	sediment	Varve counting	1900–1998	<4 years	1930	Higher than pre-1920 range		Crawford Lake		North America	43.4686ºN, 79.9487ºW	McCarthy et al. (2023) The varved succession of Crawford Lake, Milton, Ontario, Canada as a candidate Global boundary Stratotype Section and Point for the Anthropocene series. The Anthropocene Review.
158	Organic Geochemistry	δ15N	sediment	Varve counting	1900–1998	>4 years	1954	Lower than pre-1920 range		Crawford Lake		North America	43.4686ºN, 79.9487ºW	McCarthy et al. (2023) The varved succession of Crawford Lake, Milton, Ontario, Canada as a candidate Global boundary Stratotype Section and Point for the Anthropocene series. The Anthropocene Review.
159	Organic Geochemistry	TOC/TN	sediment	Varve counting	1900–1998	>4 years	1954	Higher than pre-1920 range		Crawford Lake		North America	43.4686ºN, 79.9487ºW	McCarthy et al. (2023) The varved succession of Crawford Lake, Milton, Ontario, Canada as a candidate Global boundary Stratotype Section and Point for the Anthropocene series. The Anthropocene Review.
160	Organic Geochemistry	Total organic carbon (TOC), total nitrogen (TN)	sediment	Varve counting	1900–1998	>4 years	1954	Higher than pre-1920 range		Crawford Lake		North America	43.4686ºN, 79.9487ºW	McCarthy et al. (2023) The varved succession of Crawford Lake, Milton, Ontario, Canada as a candidate Global boundary Stratotype Section and Point for the Anthropocene series. The Anthropocene Review.
161	Novel materials	SCP	sediment	Varve counting	1850–2018	<4 years	1951	Beginning of a substantial increase		Crawford Lake		North America	43.4686ºN, 79.9487ºW	McCarthy et al. (2023) The varved succession of Crawford Lake, Milton, Ontario, Canada as a candidate Global boundary Stratotype Section and Point for the Anthropocene series. The Anthropocene Review.
162	Novel materials	SCP	sediment	Varve counting	1850–2018	<4 years	1928	Beginning of a small increase with a jump		Crawford Lake		North America	43.4686ºN, 79.9487ºW	McCarthy et al. (2023) The varved succession of Crawford Lake, Milton, Ontario, Canada as a candidate Global boundary Stratotype Section and Point for the Anthropocene series. The Anthropocene Review.
163	Novel materials	SCP	sediment	Varve counting	1850–2018	<4 years	1876	First appearance		Crawford Lake		North America	43.4686ºN, 79.9487ºW	McCarthy et al. (2023) The varved succession of Crawford Lake, Milton, Ontario, Canada as a candidate Global boundary Stratotype Section and Point for the Anthropocene series. The Anthropocene Review.
164	Biotic markers	Diatom assemblages	sediment	Varve counting	1000–2000	<4 years	1970	Third change		Crawford Lake		North America	43.4686ºN, 79.9487ºW	McCarthy et al. (2023) The varved succession of Crawford Lake, Milton, Ontario, Canada as a candidate Global boundary Stratotype Section and Point for the Anthropocene series. The Anthropocene Review.
165	Biotic markers	Diatom assemblages	sediment	Varve counting	1853–2001	<4 years	1955	Second change		Crawford Lake		North America	43.4686ºN, 79.9487ºW	McCarthy et al. (2023) The varved succession of Crawford Lake, Milton, Ontario, Canada as a candidate Global boundary Stratotype Section and Point for the Anthropocene series. The Anthropocene Review.
166	Biotic markers	Diatom assemblages	sediment	Varve counting	1853–2001	<4 years	1941	First change		Crawford Lake		North America	43.4686ºN, 79.9487ºW	McCarthy et al. (2023) The varved succession of Crawford Lake, Milton, Ontario, Canada as a candidate Global boundary Stratotype Section and Point for the Anthropocene series. The Anthropocene Review.
167	Biotic markers	Pollen assemblages (non-arboreal pollen)	sediment	Varve counting	1900–2001	<4 years	1959	Second change		Crawford Lake		North America	43.4686ºN, 79.9487ºW	McCarthy et al. (2023) The varved succession of Crawford Lake, Milton, Ontario, Canada as a candidate Global boundary Stratotype Section and Point for the Anthropocene series. The Anthropocene Review.
168	Biotic markers	Pollen assemblages (non-arboreal pollen)	sediment	Varve counting	1900–2001	>4 years	1906	First change		Crawford Lake		North America	43.4686ºN, 79.9487ºW	McCarthy et al. (2023) The varved succession of Crawford Lake, Milton, Ontario, Canada as a candidate Global boundary Stratotype Section and Point for the Anthropocene series. The Anthropocene Review.
169	Biotic markers	Pollen assemblages	sediment	Varve counting＋14C	1000-2000	>4 years	1855	Third change		Crawford Lake		North America	43.4686ºN, 79.9487ºW	McAndrews and Turton (2010) Fungal spores record Iroquoian and Canadian agriculture in 2nd millennium A.D. sediment of Crawford Lake, Ontario, Canada
170	Biotic markers	Pollen assemblages	sediment	Varve counting＋14C	1000-2000	>4 years	1490	Second change		Crawford Lake		North America	43.4686ºN, 79.9487ºW	McAndrews and Turton (2010) Fungal spores record Iroquoian and Canadian agriculture in 2nd millennium A.D. sediment of Crawford Lake, Ontario, Canada
171	Biotic markers	Pollen assemblages	sediment	Varve counting＋14C	1000-2000	>4 years	1265	First change		Crawford Lake		North America	43.4686ºN, 79.9487ºW	McAndrews and Turton (2010) Fungal spores record Iroquoian and Canadian agriculture in 2nd millennium A.D. sediment of Crawford Lake, Ontario, Canada
172	Biotic markers	Fungal spore assemblages	sediment	Varve counting＋14C	1000-2000	>4 years	1830	Third change		Crawford Lake		North America	43.4686ºN, 79.9487ºW	McAndrews and Turton (2010) Fungal spores record Iroquoian and Canadian agriculture in 2nd millennium A.D. sediment of Crawford Lake, Ontario, Canada
173	Biotic markers	Fungal spore assemblages	sediment	Varve counting＋14C	1000-2000	>4 years	1535	Second change		Crawford Lake		North America	43.4686ºN, 79.9487ºW	McAndrews and Turton (2010) Fungal spores record Iroquoian and Canadian agriculture in 2nd millennium A.D. sediment of Crawford Lake, Ontario, Canada
174	Biotic markers	Fungal spore assemblages	sediment	Varve counting＋14C	1000-2000	>4 years	1305	First change		Crawford Lake		North America	43.4686ºN, 79.9487ºW	McAndrews and Turton (2010) Fungal spores record Iroquoian and Canadian agriculture in 2nd millennium A.D. sediment of Crawford Lake, Ontario, Canada
175	Biotic markers	Zooplankton compositions	sediment	Varve counting	1040–1995	>4 years	1890	Second change		Crawford Lake		North America	43.4686ºN, 79.9487ºW	McCarthy et al. (2023) The varved succession of Crawford Lake, Milton, Ontario, Canada as a candidate Global boundary Stratotype Section and Point for the Anthropocene series. The Anthropocene Review.
176	Biotic markers	Zooplankton compositions	sediment	Varve counting	1040–1995	>4 years	1305	First change		Crawford Lake		North America	43.4686ºN, 79.9487ºW	McCarthy et al. (2023) The varved succession of Crawford Lake, Milton, Ontario, Canada as a candidate Global boundary Stratotype Section and Point for the Anthropocene series. The Anthropocene Review.
177	Biotic markers	Chrysophyte (Dinobryon divergens)	sediment	Varve counting	1853–2001	<4 years	1954	First appearance		Crawford Lake		North America	43.4686ºN, 79.9487ºW	McCarthy et al. (2023) The varved succession of Crawford Lake, Milton, Ontario, Canada as a candidate Global boundary Stratotype Section and Point for the Anthropocene series. The Anthropocene Review.
178	Biotic markers	Chrysophyte compositions	sediment	Varve counting	1930–1990	<4 years	1970	Second change		Crawford Lake		North America	43.4686ºN, 79.9487ºW	Marshall et al. (2023) Annual-scale assessment of mid-20th century anthropogenic impacts on the algal ecology of Crawford Lake, Ontario, Canada
179	Biotic markers	Chrysophyte compositions	sediment	Varve counting	1930–1990	<4 years	1953	First change		Crawford Lake		North America	43.4686ºN, 79.9487ºW	Marshall et al. (2023) Annual-scale assessment of mid-20th century anthropogenic impacts on the algal ecology of Crawford Lake, Ontario, Canada
180	Biotic markers	Diatom compositions	sediment	Varve counting	1930–1990	<4 years	1968	Second change		Crawford Lake		North America	43.4686ºN, 79.9487ºW	Marshall et al. (2023) Annual-scale assessment of mid-20th century anthropogenic impacts on the algal ecology of Crawford Lake, Ontario, Canada
181	Biotic markers	Diatom compositions	sediment	Varve counting	1930–1990	<4 years	1941	First change		Crawford Lake		North America	43.4686ºN, 79.9487ºW	Marshall et al. (2023) Annual-scale assessment of mid-20th century anthropogenic impacts on the algal ecology of Crawford Lake, Ontario, Canada
182	Lithological signatures	Lithological change	sediment	Varve counting	1860–2020	<4 years	1955.5	First appearance		Sihailongwan Maar Lake	China	East Asia	42.2868ºN, 126.6012ºE	Han et al. (2023) The Sihailongwan maar Lake, northeastern China as a candidate Global Boundary Stratotype Section and Point for the Anthropocene Series. The Anthropocene Review.
183	Radionuclides	239Pu+240Pu	sediment	Varve counting	1860–2020	<4 years	1953	Beginning of a substantial increase	Hydrogen bomb test detonation	Sihailongwan Maar Lake (SHLW21-Fr-13)	China	East Asia	42.2868ºN, 126.6012ºE	Han et al. (2023) The Sihailongwan maar Lake, northeastern China as a candidate Global Boundary Stratotype Section and Point for the Anthropocene Series. The Anthropocene Review.
184	Radionuclides	239Pu+240Pu	sediment	Varve counting	1860–2020	<4 years	1945	First appearance	Bomb test detonation	Sihailongwan Maar Lake (SHLW21-Fr-13)	China	East Asia	42.2868ºN, 126.6012ºE	Han et al. (2023) The Sihailongwan maar Lake, northeastern China as a candidate Global Boundary Stratotype Section and Point for the Anthropocene Series. The Anthropocene Review.
185	Radionuclides	239Pu+240Pu	sediment	Varve counting	1860–2020	<4 years	1951	Beginning of a substantial increase	Hydrogen bomb test detonation	Sihailongwan Maar Lake (SHLW21-Fr-16)	China	East Asia	42.2868ºN, 126.6012ºE	Han et al. (2023) The Sihailongwan maar Lake, northeastern China as a candidate Global Boundary Stratotype Section and Point for the Anthropocene Series. The Anthropocene Review.
186	Radionuclides	239Pu+240Pu	sediment	Varve counting	1860–2020	<4 years	1947	First appearance	Bomb test detonation	Sihailongwan Maar Lake (SHLW21-Fr-16)	China	East Asia	42.2868ºN, 126.6012ºE	Han et al. (2023) The Sihailongwan maar Lake, northeastern China as a candidate Global Boundary Stratotype Section and Point for the Anthropocene Series. The Anthropocene Review.
187	Radionuclides	129I/1270I	sediment	Varve counting	1860–2020	<4 years	1953	Beginning of a substantial increase	Bomb test detonation	Sihailongwan Maar Lake	China	East Asia	42.2868ºN, 126.6012ºE	Han et al. (2023) The Sihailongwan maar Lake, northeastern China as a candidate Global Boundary Stratotype Section and Point for the Anthropocene Series. The Anthropocene Review.
188	Radionuclides	129I/1270I	sediment	Varve counting	1860–2020	<4 years	1944	First appearance	Bomb test detonation	Sihailongwan Maar Lake	China	East Asia	42.2868ºN, 126.6012ºE	Han et al. (2023) The Sihailongwan maar Lake, northeastern China as a candidate Global Boundary Stratotype Section and Point for the Anthropocene Series. The Anthropocene Review.
189	Radionuclides	Soot 14C	sediment	Varve counting	1850–2020	<4 years	1985	Beginning of a second substantial increase	Hydrogen bomb test detonation	Sihailongwan Maar Lake	China	East Asia	42.2868ºN, 126.6012ºE	Han et al. (2023) The Sihailongwan maar Lake, northeastern China as a candidate Global Boundary Stratotype Section and Point for the Anthropocene Series. The Anthropocene Review.
190	Radionuclides	Soot 14C	sediment	Varve counting	1850–2020	<4 years	1953	Beginning of a substantial increase	Hydrogen bomb test detonation	Sihailongwan Maar Lake	China	East Asia	42.2868ºN, 126.6012ºE	Han et al. (2023) The Sihailongwan maar Lake, northeastern China as a candidate Global Boundary Stratotype Section and Point for the Anthropocene Series. The Anthropocene Review.
191	Radionuclides	Soot 14C	sediment	Varve counting	1850–2020	<4 years	1944	First appearance	Bomb test detonation	Sihailongwan Maar Lake	China	East Asia	42.2868ºN, 126.6012ºE	Han et al. (2023) The Sihailongwan maar Lake, northeastern China as a candidate Global Boundary Stratotype Section and Point for the Anthropocene Series. The Anthropocene Review.
192	Organic Geochemistry	δ13C	sediment	Varve counting	1830–2020	<4 years	1984	Beginning of a substantial increase		Sihailongwan Maar Lake	China	East Asia	42.2868ºN, 126.6012ºE	Han et al. (2023) The Sihailongwan maar Lake, northeastern China as a candidate Global Boundary Stratotype Section and Point for the Anthropocene Series. The Anthropocene Review.
193	Organic Geochemistry	δ13C	sediment	Varve counting	1830–2020	<4 years	1961	Higher than pre-1900 range		Sihailongwan Maar Lake	China	East Asia	42.2868ºN, 126.6012ºE	Han et al. (2023) The Sihailongwan maar Lake, northeastern China as a candidate Global Boundary Stratotype Section and Point for the Anthropocene Series. The Anthropocene Review.
194	Organic Geochemistry	Total organic carbon (TOC)	sediment	Varve counting	1830–2020	<4 years	1976	Higher than pre-1900 range		Sihailongwan Maar Lake	China	East Asia	42.2868ºN, 126.6012ºE	Han et al. (2023) The Sihailongwan maar Lake, northeastern China as a candidate Global Boundary Stratotype Section and Point for the Anthropocene Series. The Anthropocene Review.
195	Organic Geochemistry	Total organic carbon (TOC)	sediment	Varve counting	1830–2020	<4 years	1976	Lower than pre-1900 range		Sihailongwan Maar Lake	China	East Asia	42.2868ºN, 126.6012ºE	Han et al. (2023) The Sihailongwan maar Lake, northeastern China as a candidate Global Boundary Stratotype Section and Point for the Anthropocene Series. The Anthropocene Review.
196	Novel materials	SCP	sediment	Varve counting	1850–2015	<4 years	1955	Beginning of a substantial increase		Sihailongwan Maar Lake	China	East Asia	42.2868ºN, 126.6012ºE	Han et al. (2023) The Sihailongwan maar Lake, northeastern China as a candidate Global Boundary Stratotype Section and Point for the Anthropocene Series. The Anthropocene Review.
197	Novel materials	SCP	sediment	Varve counting	1850–2015	<4 years	1941	First appearance		Sihailongwan Maar Lake	China	East Asia	42.2868ºN, 126.6012ºE	Han et al. (2023) The Sihailongwan maar Lake, northeastern China as a candidate Global Boundary Stratotype Section and Point for the Anthropocene Series. The Anthropocene Review.
198	Inorganic geochemistry	Trace elements (Pb)	sediment	Varve counting	1810–2020	<4 years	1984	Beginning of a substantial increase		Sihailongwan Maar Lake	China	East Asia	42.2868ºN, 126.6012ºE	Han et al. (2023) The Sihailongwan maar Lake, northeastern China as a candidate Global Boundary Stratotype Section and Point for the Anthropocene Series. The Anthropocene Review.
199	Inorganic geochemistry	Trace elements (Pb)	sediment	Varve counting	1810–2020	<4 years	1939	Higher than pre-1900 range		Sihailongwan Maar Lake	China	East Asia	42.2868ºN, 126.6012ºE	Han et al. (2023) The Sihailongwan maar Lake, northeastern China as a candidate Global Boundary Stratotype Section and Point for the Anthropocene Series. The Anthropocene Review.
200	Inorganic geochemistry	Trace elements (Hg)	sediment	Varve counting	1810–2020	<4 years	1984	Beginning of a substantial increase		Sihailongwan Maar Lake	China	East Asia	42.2868ºN, 126.6012ºE	Han et al. (2023) The Sihailongwan maar Lake, northeastern China as a candidate Global Boundary Stratotype Section and Point for the Anthropocene Series. The Anthropocene Review.
201	Inorganic geochemistry	Trace elements (Hg)	sediment	Varve counting	1810–2020	<4 years	1950	Higher than pre-1900 range		Sihailongwan Maar Lake	China	East Asia	42.2868ºN, 126.6012ºE	Han et al. (2023) The Sihailongwan maar Lake, northeastern China as a candidate Global Boundary Stratotype Section and Point for the Anthropocene Series. The Anthropocene Review.
202	Novel materials	PAH	sediment	Varve counting	1860–2020	<4 years	1982	Beginning of a substantial increase		Sihailongwan Maar Lake	China	East Asia	42.2868ºN, 126.6012ºE	Han et al. (2023) The Sihailongwan maar Lake, northeastern China as a candidate Global Boundary Stratotype Section and Point for the Anthropocene Series. The Anthropocene Review.
203	Novel materials	PAH	sediment	Varve counting	1860–2020	<4 years	1953	Higher than pre-1900 range		Sihailongwan Maar Lake	China	East Asia	42.2868ºN, 126.6012ºE	Han et al. (2023) The Sihailongwan maar Lake, northeastern China as a candidate Global Boundary Stratotype Section and Point for the Anthropocene Series. The Anthropocene Review.
204	Biotic markers	DNA (Shanon Index for phytoplankton)	sediment	Varve counting	1860–2020	<4 years	1956	Beginning of a substantial decrease		Sihailongwan Maar Lake	China	East Asia	42.2868ºN, 126.6012ºE	Han et al. (2023) The Sihailongwan maar Lake, northeastern China as a candidate Global Boundary Stratotype Section and Point for the Anthropocene Series. The Anthropocene Review.
205	Biotic markers	DNA (Shanon Index for phytoplankton)	sediment	Varve counting	1860–2020	<4 years	1922	Lower than pre-1900 range		Sihailongwan Maar Lake	China	East Asia	42.2868ºN, 126.6012ºE	Han et al. (2023) The Sihailongwan maar Lake, northeastern China as a candidate Global Boundary Stratotype Section and Point for the Anthropocene Series. The Anthropocene Review.
206	Lithological signatures	MS	sediment	Varve counting	1860–2020	<4 years	1953	Lower than pre-1900 range		Sihailongwan Maar Lake	China	East Asia	42.2868ºN, 126.6012ºE	Han et al. (2023) The Sihailongwan maar Lake, northeastern China as a candidate Global Boundary Stratotype Section and Point for the Anthropocene Series. The Anthropocene Review.
207	Novel materials	Black carbon	sediment	Varve counting	1860–2020	<4 years	1956	Beginning of a substantial increase		Sihailongwan Maar Lake	China	East Asia	42.2868ºN, 126.6012ºE	Han et al. (2023) The Sihailongwan maar Lake, northeastern China as a candidate Global Boundary Stratotype Section and Point for the Anthropocene Series. The Anthropocene Review.
208	Novel materials	Black carbon	sediment	Varve counting	1860–2020	<4 years	1948	Beginning of a small increase with a jump		Sihailongwan Maar Lake	China	East Asia	42.2868ºN, 126.6012ºE	Han et al. (2023) The Sihailongwan maar Lake, northeastern China as a candidate Global Boundary Stratotype Section and Point for the Anthropocene Series. The Anthropocene Review.
209	Novel materials	Black carbon	sediment	Varve counting	1860–2020	<4 years	1934	Higher than pre-1900 range		Sihailongwan Maar Lake	China	East Asia	42.2868ºN, 126.6012ºE	Han et al. (2023) The Sihailongwan maar Lake, northeastern China as a candidate Global Boundary Stratotype Section and Point for the Anthropocene Series. The Anthropocene Review.
210	Novel materials	Soot	sediment	Varve counting	1860–2020	<4 years	1962	Beginning of a substantial increase		Sihailongwan Maar Lake	China	East Asia	42.2868ºN, 126.6012ºE	Han et al. (2023) The Sihailongwan maar Lake, northeastern China as a candidate Global Boundary Stratotype Section and Point for the Anthropocene Series. The Anthropocene Review.
211	Novel materials	Soot	sediment	Varve counting	1860–2020	<4 years	1957	Higher than pre-1900 range		Sihailongwan Maar Lake	China	East Asia	42.2868ºN, 126.6012ºE	Han et al. (2023) The Sihailongwan maar Lake, northeastern China as a candidate Global Boundary Stratotype Section and Point for the Anthropocene Series. The Anthropocene Review.
212	Novel materials	Charcoal concentration	sediment	Varve counting	1860–2020	<4 years	1956	Beginning of a substantial increase		Sihailongwan Maar Lake	China	East Asia	42.2868ºN, 126.6012ºE	Han et al. (2023) The Sihailongwan maar Lake, northeastern China as a candidate Global Boundary Stratotype Section and Point for the Anthropocene Series. The Anthropocene Review.
213	Novel materials	Charcoal concentration	sediment	Varve counting	1860–2020	<4 years	1932	Beginning of a small increase with a jump		Sihailongwan Maar Lake	China	East Asia	42.2868ºN, 126.6012ºE	Han et al. (2023) The Sihailongwan maar Lake, northeastern China as a candidate Global Boundary Stratotype Section and Point for the Anthropocene Series. The Anthropocene Review.
214	Novel materials	Charcoal concentration	sediment	Varve counting	1860–2020	<4 years	1909	Higher than pre-1900 range		Sihailongwan Maar Lake	China	East Asia	42.2868ºN, 126.6012ºE	Han et al. (2023) The Sihailongwan maar Lake, northeastern China as a candidate Global Boundary Stratotype Section and Point for the Anthropocene Series. The Anthropocene Review.
215	Radionuclides	239Pu+240Pu	coral skeleton		1928–2017	<4 years	1954	First appearance	Hydrogen bomb test detonation	Flinders Reef	Australia	Oceania	17.7179ºS, 148.4510ºE	Zinke et al. (2023) North Flinders Reef (Coral Sea, Australia) Porites sp. corals as a candidate Global Boundary Stratotype Section and Point for the Anthropocene Series. The Anthropocene Review.
216	Radionuclides	14C (+A bomb)	coral skeleton		1928–2010	<4 years	1958.5	First appearance		Flinders Reef	Australia	Oceania	17.7179ºS, 148.4510ºE	Zinke et al. (2023) North Flinders Reef (Coral Sea, Australia) Porites sp. corals as a candidate Global Boundary Stratotype Section and Point for the Anthropocene Series. The Anthropocene Review.
217	Organic Geochemistry	Total nitrogen (TN)	coral skeleton		1710–2017	<4 years	1960	Beginning of a substantial increase		Flinders Reef	Australia	Oceania	17.7179ºS, 148.4510ºE	Zinke et al. (2023) North Flinders Reef (Coral Sea, Australia) Porites sp. corals as a candidate Global Boundary Stratotype Section and Point for the Anthropocene Series. The Anthropocene Review.
218	Organic Geochemistry	Total nitrogen (TN)	coral skeleton		1710–2017	<4 years	1920	Beginning of a small increase with a jump		Flinders Reef	Australia	Oceania	17.7179ºS, 148.4510ºE	Zinke et al. (2023) North Flinders Reef (Coral Sea, Australia) Porites sp. corals as a candidate Global Boundary Stratotype Section and Point for the Anthropocene Series. The Anthropocene Review.
219	Organic Geochemistry	Total nitrogen (TN)	coral skeleton		1710–2017	<4 years	1807	Higher than pre-1800 range		Flinders Reef	Australia	Oceania	17.7179ºS, 148.4510ºE	Zinke et al. (2023) North Flinders Reef (Coral Sea, Australia) Porites sp. corals as a candidate Global Boundary Stratotype Section and Point for the Anthropocene Series. The Anthropocene Review.
220	Organic Geochemistry	δ15N	coral skeleton		1710–2017	<4 years	1954	Beginning of a substantial increase		Flinders Reef	Australia	Oceania	17.7179ºS, 148.4510ºE	Zinke et al. (2023) North Flinders Reef (Coral Sea, Australia) Porites sp. corals as a candidate Global Boundary Stratotype Section and Point for the Anthropocene Series. The Anthropocene Review.
221	Organic Geochemistry	δ15N	coral skeleton		1710–2017	<4 years	1947	Lower than pre-1900 range		Flinders Reef	Australia	Oceania	17.7179ºS, 148.4510ºE	Zinke et al. (2023) North Flinders Reef (Coral Sea, Australia) Porites sp. corals as a candidate Global Boundary Stratotype Section and Point for the Anthropocene Series. The Anthropocene Review.
222	Organic Geochemistry	δ15N	coral skeleton		1710–2017	<4 years	1932	Beginning of a substantial increase		Flinders Reef	Australia	Oceania	17.7179ºS, 148.4510ºE	Zinke et al. (2023) North Flinders Reef (Coral Sea, Australia) Porites sp. corals as a candidate Global Boundary Stratotype Section and Point for the Anthropocene Series. The Anthropocene Review.
223	Organic Geochemistry	δ15N	coral skeleton		1710–2017	<4 years	1842	Lower than pre-1800 range		Flinders Reef	Australia	Oceania	17.7179ºS, 148.4510ºE	Zinke et al. (2023) North Flinders Reef (Coral Sea, Australia) Porites sp. corals as a candidate Global Boundary Stratotype Section and Point for the Anthropocene Series. The Anthropocene Review.
224	Inorganic geochemistry	Trace elements (and/or Hg)	coral skeleton		1919–2017	<4 years	1929	Beginning of a substantial increase		Flinders Reef	Australia	Oceania	17.7179ºS, 148.4510ºE	Zinke et al. (2023) North Flinders Reef (Coral Sea, Australia) Porites sp. corals as a candidate Global Boundary Stratotype Section and Point for the Anthropocene Series. The Anthropocene Review.
225	Inorganic geochemistry	δ18O	coral skeleton		1710–2017	<4 years	1951	Beginning of a substantial increase		Flinders Reef	Australia	Oceania	17.7179ºS, 148.4510ºE	Zinke et al. (2023) North Flinders Reef (Coral Sea, Australia) Porites sp. corals as a candidate Global Boundary Stratotype Section and Point for the Anthropocene Series. The Anthropocene Review.
226	Inorganic geochemistry	δ18O	coral skeleton		1710–2017	<4 years	1830	Beginning of a small increase with a jump		Flinders Reef	Australia	Oceania	17.7179ºS, 148.4510ºE	Zinke et al. (2023) North Flinders Reef (Coral Sea, Australia) Porites sp. corals as a candidate Global Boundary Stratotype Section and Point for the Anthropocene Series. The Anthropocene Review.
227	Inorganic geochemistry	δ18O	coral skeleton		1710–2017	<4 years	1830	Higher than pre-1800 range		Flinders Reef	Australia	Oceania	17.7179ºS, 148.4510ºE	Zinke et al. (2023) North Flinders Reef (Coral Sea, Australia) Porites sp. corals as a candidate Global Boundary Stratotype Section and Point for the Anthropocene Series. The Anthropocene Review.
228	Inorganic geochemistry	Trace (Sr/Ca)	coral skeleton		1710–2017	<4 years	1948	Beginning of a small increase with a jump		Flinders Reef	Australia	Oceania	17.7179ºS, 148.4510ºE	Zinke et al. (2023) North Flinders Reef (Coral Sea, Australia) Porites sp. corals as a candidate Global Boundary Stratotype Section and Point for the Anthropocene Series. The Anthropocene Review.
229	Inorganic geochemistry	Trace (Sr/Ca)	coral skeleton		1710–2017	<4 years	1885	Higher than pre-1800 range		Flinders Reef	Australia	Oceania	17.7179ºS, 148.4510ºE	Zinke et al. (2023) North Flinders Reef (Coral Sea, Australia) Porites sp. corals as a candidate Global Boundary Stratotype Section and Point for the Anthropocene Series. The Anthropocene Review.
230	Radionuclides	239Pu+240Pu	coral skeleton		1950–1967	<4 years	1956	Beginning of a substantial increase	Hydrogen bomb test detonation	Flower Garden Banks, Gulf of Mexico	USA	North America	27.8762ºN, 93.8147ºW	DeLong et al. (2023) The Flower Garden Banks Siderastrea siderea Coral as a candidate Global Boundary Stratotype Section and Point for the Anthropocene Series. The Anthropocene Review.
231	Radionuclides	239Pu+240Pu	coral skeleton		1946–1999	<4 years	1952	Beginning of a substantial increase	Hydrogen bomb test detonation	Guam	USA	Oceania	13.60ºS, 144.84ºE	Lindahl P, Asami R, Iryu Y, et al. (2011) Sources of plutonium to the tropical Northwest Pacific Ocean (1943–1999) identified using a natural coral archive. Geochimica et Cosmochimica Acta 75(5): 1346–1356.
232	Radionuclides	239Pu+240Pu	coral skeleton		1946–1999	<4 years	1946	First appearance	Hydrogen bomb test detonation	Guam	USA	Oceania	13.60ºS, 144.84ºE	Lindahl P, Asami R, Iryu Y, et al. (2011) Sources of plutonium to the tropical Northwest Pacific Ocean (1943–1999) identified using a natural coral archive. Geochimica et Cosmochimica Acta 75(5): 1346–1356.
233	Radionuclides	240Pu/239Pu	coral skeleton		1946–1999	<4 years	1952	First appearance	Hydrogen bomb test detonation	Guam	USA	Oceania	13.60ºS, 144.84ºE	Lindahl P, Asami R, Iryu Y, et al. (2011) Sources of plutonium to the tropical Northwest Pacific Ocean (1943–1999) identified using a natural coral archive. Geochimica et Cosmochimica Acta 75(5): 1346–1356.
234	Radionuclides	239Pu	coral skeleton		1943–1997	<4 years	1951	Beginning of a substantial increase	Hydrogen bomb test detonation	Ishigaki	Japan	East Asia	24.58°N, 124.33°E	Lindahl P, Andersen MB, Keith-Roach M, et al. (2012) Spatial and temporal distribution of Pu in the Northwest Pacific Ocean using modern coral archives. Environment International 40: 196–201.
235	Radionuclides	239Pu	coral skeleton		1943–1997	<4 years	1943	First appearance	Hydrogen bomb test detonation	Ishigaki	Japan	East Asia	24.58°N, 124.33°E	Lindahl P, Andersen MB, Keith-Roach M, et al. (2012) Spatial and temporal distribution of Pu in the Northwest Pacific Ocean using modern coral archives. Environment International 40: 196–201.
236	Radionuclides	240Pu/239Pu	coral skeleton		1943–1997	<4 years	1951	First appearance	Pacific Proving Ground bomb test	Ishigaki	Japan	East Asia	24.58°N, 124.33°E	Lindahl P, Andersen MB, Keith-Roach M, et al. (2012) Spatial and temporal distribution of Pu in the Northwest Pacific Ocean using modern coral archives. Environment International 40: 196–201.
237	Radionuclides	239Pu+240Pu	coral skeleton		1950–1970	<4 years	1952	Beginning of a substantial increase	Hydrogen bomb test detonation	Haiti	Haiti	North America_1	18.9°N, 73.3ºW	Ouellette G (2017) Paleoenvironmental reconstructions using coral microatolls from the Gulf Of Gonâve, Haiti (Sp. Siderastrea siderea), PhD Dissertation, Louisiana State University.
238	Radionuclides	239Pu+240Pu	coral skeleton		1951–1980	<4 years	1955	Beginning of a substantial increase	Hydrogen bomb test detonation	Virgin Islands	Haiti	North America_1	17.45°N, 64.52°W.	Benninger LK and Dodge RE (1986) Fallout plutonium and natural radionuclides in annual bands of the coral Montastrea annularis, St. Croix, U.S. Virgin Islands. Geochimica et Cosmochimica Acta 50(12): 2785–2797.
239	Radionuclides	239Pu+240Pu	coral skeleton		1931–1977	<4 years	1956	Beginning of a substantial increase	Hydrogen bomb test detonation	Puerto Morelos	Mexico	North America_1	17.45°N, 64.52°W.	Sanchez-Cabeza J-A, Rico-Esenaro SD, Corcho-Alvarado JA, et al. (2021) Plutonium in coral archives: A good primary marker for an Anthropocene type section. The Science of the Total Environment 771: 145077.
240	Radionuclides	240Pu/239Pu	coral skeleton		1931–1977	<4 years	1952	First appearance	Hydrogen bomb test detonation	Puerto Morelos	Mexico	North America_1	17.45°N, 64.52°W	Sanchez-Cabeza J-A, Rico-Esenaro SD, Corcho-Alvarado JA, et al. (2021) Plutonium in coral archives: A good primary marker for an Anthropocene type section. The Science of the Total Environment 771: 145077.
241	Radionuclides	Fraction of 14C (WFGB O. faveolata)	coral skeleton		1943–1987	<4 years	1958	Beginning of a substantial increase	Hydrogen bomb test detonation	Flower Garden Banks, Gulf of Mexico	USA	North America	27.8762ºN, 93.8147ºW	DeLong et al. (2023) The Flower Garden Banks Siderastrea siderea Coral as a candidate Global Boundary Stratotype Section and Point for the Anthropocene Series. The Anthropocene Review.
242	Radionuclides	Fraction of 14C (WFGB O. faveolata)	coral skeleton		1943–1987	<4 years	1955	Beginning of a substantial increase	Hydrogen bomb test detonation	Flower Garden Banks, Gulf of Mexico	USA	North America	27.8762ºN, 93.8147ºW	DeLong et al. (2023) The Flower Garden Banks Siderastrea siderea Coral as a candidate Global Boundary Stratotype Section and Point for the Anthropocene Series. The Anthropocene Review.
243	Radionuclides	Fraction of 14C (WFGB O. faveolata)	coral skeleton		1928–2005	<4 years	1958	Beginning of a substantial increase	Hydrogen bomb test detonation	Flower Garden Banks, Gulf of Mexico	USA	North America	27.8762ºN, 93.8147ºW	DeLong et al. (2023) The Flower Garden Banks Siderastrea siderea Coral as a candidate Global Boundary Stratotype Section and Point for the Anthropocene Series. The Anthropocene Review.
244	Radionuclides	Fraction of 14C (WFGB O. faveolata)	coral skeleton		1928–2005	<4 years	1957	Beginning of a substantial increase	Hydrogen bomb test detonation	Flower Garden Banks, Gulf of Mexico	USA	North America	27.8762ºN, 93.8147ºW	DeLong et al. (2023) The Flower Garden Banks Siderastrea siderea Coral as a candidate Global Boundary Stratotype Section and Point for the Anthropocene Series. The Anthropocene Review.
245	Radionuclides	Fraction of 14C	coral skeleton		1928–2005	<4 years	1959	Beginning of a substantial increase	Hydrogen bomb test detonation	Gulf of Mexico (Veracruz O. faveolata)	Mexico	North America_1	19.17°N, 96.12ºW	Wagner AJ (2011) Oxygen and Carbon Isotopes and Coral Growth in the Gulf of Mexico and Caribbean Sea as Environmental and Climate Indicators. PhD Dissertation, Texas A&M University, College Station.
246	Radionuclides	Fraction of 14C	coral skeleton		1928–2005	<4 years	1957	Beginning of a substantial increase	Hydrogen bomb test detonation	Gulf of Mexico (Veracruz O. faveolata)	Mexico	North America_1	19.17°N, 96.12ºW	Wagner AJ (2011) Oxygen and Carbon Isotopes and Coral Growth in the Gulf of Mexico and Caribbean Sea as Environmental and Climate Indicators. PhD Dissertation, Texas A&M University, College Station.
247	Radionuclides	Fraction of 14C	coral skeleton		1928–2005	<4 years	1960	Beginning of a substantial increase	Hydrogen bomb test detonation	Gulf of Mexico (Puerto Rico, O. faveolata)	Puerto Rico	North America_1	17.93°N, 67.00°E	Kilbourne KH, Quinn TM, Guilderson TP, et al. (2007) Decadal- to interannual-scale source water variations in the Caribbean Sea recorded by Puerto Rican coral radiocarbon. Climate Dynamics 29(1): 51–62.
248	Radionuclides	Fraction of 14C	coral skeleton		1928–2005	<4 years	1957	Beginning of a substantial increase	Hydrogen bomb test detonation	Gulf of Mexico (Puerto Rico, O. faveolata)	Puerto Rico	North America_1	17.93°N, 67.00°E	Kilbourne KH, Quinn TM, Guilderson TP, et al. (2007) Decadal- to interannual-scale source water variations in the Caribbean Sea recorded by Puerto Rican coral radiocarbon. Climate Dynamics 29(1): 51–62.
249	Organic Geochemistry	δ13C	coral skeleton		1826–2004	<4 years	1957	Beginning of a substantial decrease		Flower Garden Banks, Gulf of Mexico	USA	North America	27.8762ºN, 93.8147ºW	DeLong et al. (2023) The Flower Garden Banks Siderastrea siderea Coral as a candidate Global Boundary Stratotype Section and Point for the Anthropocene Series. The Anthropocene Review.
250	Organic Geochemistry	δ13C	coral skeleton		1826–2004	<4 years	1930	Beginning of a small decrease		Flower Garden Banks, Gulf of Mexico	USA	North America	27.8762ºN, 93.8147ºW	DeLong et al. (2023) The Flower Garden Banks Siderastrea siderea Coral as a candidate Global Boundary Stratotype Section and Point for the Anthropocene Series. The Anthropocene Review.
251	Organic Geochemistry	δ15N	coral skeleton		1826–2004	<4 years	1964	Higher than pre-1950 range		Flower Garden Banks, Gulf of Mexico	USA	North America	27.8762ºN, 93.8147ºW	DeLong et al. (2023) The Flower Garden Banks Siderastrea siderea Coral as a candidate Global Boundary Stratotype Section and Point for the Anthropocene Series. The Anthropocene Review.
252	Inorganic geochemistry	Trace elements (Hg)	coral skeleton		1933–2003	>4 years	2003	Beginning of a substantial increase		Flower Garden Banks, Gulf of Mexico	USA	North America	27.8762ºN, 93.8147ºW	DeLong et al. (2023) The Flower Garden Banks Siderastrea siderea Coral as a candidate Global Boundary Stratotype Section and Point for the Anthropocene Series. The Anthropocene Review.
253	Inorganic geochemistry	Trace elements (Hg)	coral skeleton		1933–2003	<4 years	1952	Beginning of a small increase with a jump		Flower Garden Banks, Gulf of Mexico	USA	North America	27.8762ºN, 93.8147ºW	DeLong et al. (2023) The Flower Garden Banks Siderastrea siderea Coral as a candidate Global Boundary Stratotype Section and Point for the Anthropocene Series. The Anthropocene Review.
254	Inorganic geochemistry	Trace elements (Hg)	coral skeleton		1933–2003	<4 years	1933	First appearance		Flower Garden Banks, Gulf of Mexico	USA	North America	27.8762ºN, 93.8147ºW	DeLong et al. (2023) The Flower Garden Banks Siderastrea siderea Coral as a candidate Global Boundary Stratotype Section and Point for the Anthropocene Series. The Anthropocene Review.
255	Inorganic geochemistry	δ18O	coral skeleton		1826–2004	<4 years	1972	Higher than pre-1900 range		Flower Garden Banks, Gulf of Mexico	USA	North America	27.8762ºN, 93.8147ºW	DeLong et al. (2023) The Flower Garden Banks Siderastrea siderea Coral as a candidate Global Boundary Stratotype Section and Point for the Anthropocene Series. The Anthropocene Review.
256	Inorganic geochemistry	Trace (Sr/Ca)	coral skeleton		1755–2005	<4 years	1972	Beginning of a second substantial increase		Flower Garden Banks, Gulf of Mexico	USA	North America	27.8762ºN, 93.8147ºW	DeLong et al. (2023) The Flower Garden Banks Siderastrea siderea Coral as a candidate Global Boundary Stratotype Section and Point for the Anthropocene Series. The Anthropocene Review.
257	Inorganic geochemistry	Trace (Sr/Ca)	coral skeleton		1755–2005	<4 years	1930	Beginning of a substantial increase		Flower Garden Banks, Gulf of Mexico	USA	North America	27.8762ºN, 93.8147ºW	DeLong et al. (2023) The Flower Garden Banks Siderastrea siderea Coral as a candidate Global Boundary Stratotype Section and Point for the Anthropocene Series. The Anthropocene Review.
258	Inorganic geochemistry	Trace (Sr/Ca)	coral skeleton		1755–2005	<4 years	1882	Higher than pre-1800 range		Flower Garden Banks, Gulf of Mexico	USA	North America	27.8762ºN, 93.8147ºW	DeLong et al. (2023) The Flower Garden Banks Siderastrea siderea Coral as a candidate Global Boundary Stratotype Section and Point for the Anthropocene Series. The Anthropocene Review.
259	Radionuclides	239Pu+240Pu	Ice core		1947-1993	<4 years	1950	Beginning of a substantial increase		Antarctic Peninsula Ice Core		Antarctica	73.8521°S, 65.4526°W	Thomas et al. (2023) The Palmer ice core as a candidate Global boundary Stratotype Section and Point for the Anthropocene series. The Anthropocene Review.
260	Novel materials	SCP	Ice core		1932-1996	<4 years	1934	First appearance		Antarctic Peninsula Ice Core		Antarctica	73.8521°S, 65.4526°W	Thomas et al. (2023) First evidence of industrial fly‑ash in an Antarctic ice core.
261	Inorganic geochemistry	CH4	Ice core		1736-1983	<4 years	1952	Inflection point		Antarctic Peninsula Ice Core		Antarctica	73.8521°S, 65.4526°W	Thomas et al. (2023) The Palmer ice core as a candidate Global boundary Stratotype Section and Point for the Anthropocene series. The Anthropocene Review.
262	Inorganic geochemistry	Snowfall	Ice core		1622-2011	<4 years	1959	Beginning of a substantial increase		Antarctic Peninsula Ice Core		Antarctica	73.8521°S, 65.4526°W	Thomas et al. (2023) The Palmer ice core as a candidate Global boundary Stratotype Section and Point for the Anthropocene series. The Anthropocene Review.
263	Lithological signatures	Snowfall	Ice core		1622-2011	<4 years	1909	Higher than pre-1800 range		Antarctic Peninsula Ice Core		Antarctica	73.8521°S, 65.4526°W	Thomas et al. (2023) The Palmer ice core as a candidate Global boundary Stratotype Section and Point for the Anthropocene series. The Anthropocene Review.
264	Organic Geochemistry	Total organic carbon (TOC), total nitrogen (TN)	sediment	Varve counting	1885–1993	<4 years	1979	Beginning of a second substantial increase		Baldeggersee		Europe_1	47.198ºN, 8.262ºE	Teranes and Bernasconi 2000 The record of nitrate utilization and productivity limitation provided by d15N values in lake organic matter—A study of sediment trap and core sediments from Baldeggersee, Switzerland. Limnology and Oceanography 45(4), 2000, 801–813
265	Organic Geochemistry	Total organic carbon (TOC), total nitrogen (TN)	sediment	Varve counting	1885–1993	<4 years	1965	Beginning of a substantial increase		Baldeggersee		Europe_1	47.198ºN, 8.262ºE	Teranes and Bernasconi 2000 The record of nitrate utilization and productivity limitation provided by d15N values in lake organic matter—A study of sediment trap and core sediments from Baldeggersee, Switzerland. Limnology and Oceanography 45(4), 2000, 801–813
266	Organic Geochemistry	Total organic carbon (TOC), total nitrogen (TN)	sediment	Varve counting	1885–1993	<4 years	1906	Higher than pre-1900 range		Baldeggersee		Europe_1	47.198ºN, 8.262ºE	Teranes and Bernasconi 2000 The record of nitrate utilization and productivity limitation provided by d15N values in lake organic matter—A study of sediment trap and core sediments from Baldeggersee, Switzerland. Limnology and Oceanography 45(4), 2000, 801–813
267	Organic Geochemistry	δ15N	sediment	Varve counting	1885–1993	<4 years	1976	Beginning of a second substantial increase		Baldeggersee		Europe_1	47.198ºN, 8.262ºE	Teranes and Bernasconi 2000 The record of nitrate utilization and productivity limitation provided by d15N values in lake organic matter—A study of sediment trap and core sediments from Baldeggersee, Switzerland. Limnology and Oceanography 45(4), 2000, 801–813
268	Organic Geochemistry	δ15N	sediment	Varve counting	1885–1993	<4 years	1948	Beginning of a substantial increase		Baldeggersee		Europe_1	47.198ºN, 8.262ºE	Teranes and Bernasconi 2000 The record of nitrate utilization and productivity limitation provided by d15N values in lake organic matter—A study of sediment trap and core sediments from Baldeggersee, Switzerland. Limnology and Oceanography 45(4), 2000, 801–813
269	Organic Geochemistry	δ15N	sediment	Varve counting	1885–1993	<4 years	1912	Beginning of a small increase with a jump		Baldeggersee		Europe_1	47.198ºN, 8.262ºE	Teranes and Bernasconi 2000 The record of nitrate utilization and productivity limitation provided by d15N values in lake organic matter—A study of sediment trap and core sediments from Baldeggersee, Switzerland. Limnology and Oceanography 45(4), 2000, 801–813
270	Organic Geochemistry	δ15N	sediment	Varve counting	1885–1993	<4 years	1906	Higher than pre-1900 range		Baldeggersee		Europe_1	47.198ºN, 8.262ºE	Teranes 1999 Stable isotope response to lake eutrophication: Calibration of a high-resolution lacustrine sequence from Baldeggersee, Switzerland
271	Inorganic geochemistry	206Pb/207Pb	sediment	Varve counting	1730–2000	<4 years	1971	Beginning of a second substantial increase		The Pettaquamscutt River Estuary		North America_1	41.50ºN, -71.45ºE	Fitzgerald et al. (2018 )
272	Inorganic geochemistry	206Pb/207Pb	sediment	Varve counting	1730–2000	<4 years	1897	Inflection point		The Pettaquamscutt River Estuary		North America_1	41.50ºN, -71.45ºE	Fitzgerald et al. (2018 )
273	Inorganic geochemistry	206Pb/207Pb	sediment	Varve counting	1730–2000	<4 years	1847	Beginning of a substantial decrease		The Pettaquamscutt River Estuary		North America_1	41.50ºN, -71.45ºE	Fitzgerald et al. (2018 )
274	Inorganic geochemistry	206Pb/207Pb	sediment	Varve counting	1730–2000	<4 years	1820	Higher than pre-1800 range		The Pettaquamscutt River Estuary		North America_1	41.50ºN, -71.45ºE	Fitzgerald et al. (2018 )
275	Inorganic geochemistry	Pb flux	sediment	Varve counting	1730–2000	<4 years	1947	Beginning of a second substantial increase	Metal polution	The Pettaquamscutt River Estuary		North America_1	41.50ºN, -71.45ºE	Fitzgerald et al. (2018 )
276	Inorganic geochemistry	Pb flux	sediment	Varve counting	1730–2000	<4 years	1931	Beginning of a substantial increase	Metal polution	The Pettaquamscutt River Estuary		North America_1	41.50ºN, -71.45ºE	Fitzgerald et al. (2018 )
277	Inorganic geochemistry	Pb flux	sediment	Varve counting	1730–2000	<4 years	1847	Beginning of a small increase with a jump	Metal polution	The Pettaquamscutt River Estuary		North America_1	41.50ºN, -71.45ºE	Fitzgerald et al. (2018 )
278	Inorganic geochemistry	Pb flux	sediment	Varve counting	1730–2000	<4 years	1820	Higher than pre-1800 range	Metal polution	The Pettaquamscutt River Estuary		North America_1	41.50ºN, -71.45ºE	Fitzgerald et al. (2018 )
279	Inorganic geochemistry	Hg flux	sediment	Varve counting	1730–2000	<4 years	1946	Beginning of a second substantial increase	Metal polution	The Pettaquamscutt River Estuary		North America_1	41.50ºN, -71.45ºE	Fitzgerald et al. (2018 )
280	Inorganic geochemistry	Hg flux	sediment	Varve counting	1730–2000	<4 years	1931	Beginning of a substantial increase	Metal polution	The Pettaquamscutt River Estuary		North America_1	41.50ºN, -71.45ºE	Fitzgerald et al. (2018 )
281	Inorganic geochemistry	Hg flux	sediment	Varve counting	1730–2000	<4 years	1843	Beginning of a small increase with a jump	Metal polution	The Pettaquamscutt River Estuary		North America_1	41.50ºN, -71.45ºE	Fitzgerald et al. (2018 )
282	Inorganic geochemistry	Hg flux	sediment	Varve counting	1730–2000	<4 years	1822	Higher than pre-1800 range	Metal polution	The Pettaquamscutt River Estuary		North America_1	41.50ºN, -71.45ºE	Fitzgerald et al. (2018 )
283	Novel materials	PAH-phenanthrene flux	sediment	Varve counting	1730–2000	<4 years	1951	Beginning of a substantial increase	Metal polution	The Pettaquamscutt River Estuary		North America_1	41.50ºN, -71.45ºE	Fitzgerald et al. (2018 )
284	Novel materials	PAH-phenanthrene flux	sediment	Varve counting	1820–2000	<4 years	1898	Beginning of a small increase with a jump	Metal polution	The Pettaquamscutt River Estuary		North America_1	41.50ºN, -71.45ºE	Fitzgerald et al. (2018 )
285	Novel materials	PAH-phenanthrene flux	sediment	Varve counting	1820–2000	<4 years	1847	Higher than pre-1800 range	Metal polution	The Pettaquamscutt River Estuary		North America_1	41.50ºN, -71.45ºE	Fitzgerald et al. (2018 )
286	Novel materials	PAH-pyrene flux	sediment	Varve counting	1730–2000	<4 years	1951	Beginning of a substantial increase	Metal polution	The Pettaquamscutt River Estuary		North America_1	41.50ºN, -71.45ºE	Fitzgerald et al. (2018 )
287	Novel materials	PAH-pyrene flux	sediment	Varve counting	1820–2000	<4 years	1898	Beginning of a small increase with a jump	Metal polution	The Pettaquamscutt River Estuary		North America_1	41.50ºN, -71.45ºE	Fitzgerald et al. (2018 )
288	Novel materials	PAH-pyrene flux	sediment	Varve counting	1820–2000	<4 years	1847	Higher than pre-1800 range	Metal polution	The Pettaquamscutt River Estuary		North America_1	41.50ºN, -71.45ºE	Fitzgerald et al. (2018 )
289	Novel materials	PAH-benzo[a]pyrene flux	sediment	Varve counting	1730–2000	<4 years	1951	Beginning of a substantial increase	Metal polution	The Pettaquamscutt River Estuary		North America_1	41.50ºN, -71.45ºE	Fitzgerald et al. (2018 )
290	Novel materials	PAH-benzo[a]pyrene flux	sediment	Varve counting	1820–2000	<4 years	1898	Beginning of a small increase with a jump	Metal polution	The Pettaquamscutt River Estuary		North America_1	41.50ºN, -71.45ºE	Fitzgerald et al. (2018 )
291	Novel materials	PAH-benzo[a]pyrene flux	sediment	Varve counting	1820–2000	<4 years	1847	Higher than pre-1800 range	Metal polution	The Pettaquamscutt River Estuary		North America_1	41.50ºN, -71.45ºE	Fitzgerald et al. (2018 )
292	Lithological signatures	Cabon mass accmulation rate	sediment	Varve counting	1885–1993	<4 years	1947	Beginning of a second substantial increase		Kassjön	Sweden	Europe_1	63.93ºN, 20.01ºE	Anderson et al. (1995) Diatom production responses to the development of early agriculture in a boreal forest lake-catchment (Kassjon, Northern Sweden). Journal of Ecology 83, 809-822.
293	Organic Geochemistry	Cabon mass accmulation rate	sediment	Varve counting	1885–1993	>4 years	1865	Higher than pre-1800 range		Kassjön	Sweden	Europe_1	63.93ºN, 20.01ºE	Anderson et al. (1995) Diatom production responses to the development of early agriculture in a boreal forest lake-catchment (Kassjon, Northern Sweden). Journal of Ecology 83, 809-822.
294	Organic Geochemistry	Cabon mass accmulation rate	sediment	Varve counting	1885–1993	>4 years	1385	Lower than pre-1300 range		Kassjön	Sweden	Europe	63.93ºN, 20.01ºE	Anderson et al. (1995) Diatom production responses to the development of early agriculture in a boreal forest lake-catchment (Kassjon, Northern Sweden). Journal of Ecology 83, 809-822.
295	Biotic markers	Biovolume accumulation rate of a planktonic diatom, Tabellaria flocculosa	sediment	Varve counting	1885–1993	>4 years	1932	Beginning of a substantial decrease		Kassjön	Sweden	Europe_1	63.93ºN, 20.01ºE	Anderson et al. (1995) Diatom production responses to the development of early agriculture in a boreal forest lake-catchment (Kassjon, Northern Sweden). Journal of Ecology 83, 809-822.
296	Biotic markers	Biovolume accumulation rate of a planktonic diatom, Tabellaria flocculosa	sediment	Varve counting	1885–1993	>4 years	1865	Beginning of a substantial increase		Kassjön	Sweden	Europe_1	63.93ºN, 20.01ºE	Anderson et al. (1995) Diatom production responses to the development of early agriculture in a boreal forest lake-catchment (Kassjon, Northern Sweden). Journal of Ecology 83, 809-822.
297	Biotic markers	Biovolume accumulation rate of a planktonic diatom, Tabellaria flocculosa	sediment	Varve counting	1885–1993	>4 years	1557	Beginning of a small increase with a jump		Kassjön	Sweden	Europe_1	63.93ºN, 20.01ºE	Anderson et al. (1995) Diatom production responses to the development of early agriculture in a boreal forest lake-catchment (Kassjon, Northern Sweden). Journal of Ecology 83, 809-822.
298	Biotic markers	Biovolume accumulation rate of a planktonic diatom, Tabellaria flocculosa	sediment	Varve counting	1885–1993	>4 years	1338	First appearance	initial clearance	Kassjön	Sweden	Europe	63.93ºN, 20.01ºE	Anderson et al. (1995) Diatom production responses to the development of early agriculture in a boreal forest lake-catchment (Kassjon, Northern Sweden). Journal of Ecology 83, 809-822.
299	Biotic markers	Diatom compositions	sediment	Varve counting	1885–1993	<4 years	1955	Third major change		Baldeggersee	Switzerland	Europe_1	47.198ºN, 8.262ºE	Lotter (1998) The recent eutrophication of Baldeggersee (Switzerland) as assessed by fossil diatom assemblages. The Holocene
300	Biotic markers	Diatom compositions	sediment	Varve counting	1885–1993	<4 years	1927	Second major change		Baldeggersee	Switzerland	Europe_1	47.198ºN, 8.262ºE	Lotter (1998) The recent eutrophication of Baldeggersee (Switzerland) as assessed by fossil diatom assemblages. The Holocene
301	Biotic markers	Diatom compositions	sediment	Varve counting	1885–1993	<4 years	1908	First major change		Baldeggersee	Switzerland	Europe_1	47.198ºN, 8.262ºE	Lotter (1998) The recent eutrophication of Baldeggersee (Switzerland) as assessed by fossil diatom assemblages. The Holocene
302	Biotic markers	diatom-inferred TP	sediment	Varve counting	1885–1993	<4 years	1954	Higher than pre-1900 range	acidification	Baldeggersee	Switzerland	Europe_1	47.198ºN, 8.262ºE	Lotter (1998) The recent eutrophication of Baldeggersee (Switzerland) as assessed by fossil diatom assemblages. The Holocene
303	Biotic markers	diatom-inferred TP	sediment	Varve counting	1885–1993	<4 years	1908	Beginning of a small increase with a jump	acidification	Baldeggersee	Switzerland	Europe_1	47.198ºN, 8.262ºE	Lotter (1998) The recent eutrophication of Baldeggersee (Switzerland) as assessed by fossil diatom assemblages. The Holocene
304	Biotic markers	diatom-inferred TP	sediment	Varve counting	1885–1993	<4 years	1903	Higher than pre-1900 range	acidification	Baldeggersee	Switzerland	Europe_1	47.198ºN, 8.262ºE	Lotter (1998) The recent eutrophication of Baldeggersee (Switzerland) as assessed by fossil diatom assemblages. The Holocene
305	Lithological signatures	Grain size	sediment	Varve counting	1885–1993	<4 years	1952	Higher than pre-1950 range		Baldeggersee	Switzerland	Europe_1	47.198ºN, 8.262ºE	Lotter (1998) The recent eutrophication of Baldeggersee (Switzerland) as assessed by fossil diatom assemblages. The Holocene
306	Lithological signatures	Grain size	sediment	Varve counting	1885–1993	<4 years	1947	Beginning of a substantial increase		Baldeggersee	Switzerland	Europe_1	47.198ºN, 8.262ºE	Lotter (1998) The recent eutrophication of Baldeggersee (Switzerland) as assessed by fossil diatom assemblages. The Holocene
307	Lithological signatures	Grain size	sediment	Varve counting	1885–1993	<4 years	1909	Beginning of a small increase with a jump		Baldeggersee	Switzerland	Europe_1	47.198ºN, 8.262ºE	Lotter (1998) The recent eutrophication of Baldeggersee (Switzerland) as assessed by fossil diatom assemblages. The Holocene
308	Lithological signatures	Grain size	sediment	Varve counting	1885–1993	<4 years	1904	Higher than pre-1900 range		Baldeggersee	Switzerland	Europe_1	47.198ºN, 8.262ºE	Lotter (1998) The recent eutrophication of Baldeggersee (Switzerland) as assessed by fossil diatom assemblages. The Holocene
309	Biotic markers	Foraminiferal compositions (shift into high PC1 regime)	sediment	Varve counting	780–2003	<4 years	1954	Beginning of a second substantial increase		Santa Barbara Basin	USA	North America_1	34.25ºN, 120.04ºW	Field et al. (2006)
310	Biotic markers	Foraminiferal compositions (shift into high PC1 regime)	sediment	Varve counting	780–2003	<4 years	1938	Beginning of a substantial increase		Santa Barbara Basin	USA	North America_1	34.25ºN, 120.04ºW	Field et al. (2006)
311	Biotic markers	Foraminiferal compositions (shift into high PC1 regime)	sediment	Varve counting	780–2003	<4 years	1928	Beginning of a small increase with a jump		Santa Barbara Basin	USA	North America_1	34.25ºN, 120.04ºW	Field et al. (2006)
312	Biotic markers	Foraminiferal compositions (shift into high PC1 regime)	sediment	Varve counting	780–2003	<4 years	1904	Higher than pre-1900 range		Santa Barbara Basin	USA	North America_1	34.25ºN, 120.04ºW	Field et al. (2006)
313	Biotic markers	diatom assemblage shift	sediment	Varve counting	1855–2008	<4 years	1975	Second major change		Lake Mokoto	Japan	East Asia	43.96ºN, E144.32ºE	Katsuki et al. (2019)
314	Biotic markers	diatom assemblage shift	sediment	Varve counting	1855–2008	<4 years	1950	First major change		Lake Mokoto	Japan	East Asia	43.96ºN, E144.32ºE	Katsuki et al. (2019)
315	Inorganic geochemistry	Element compositions	sediment	Varve counting	1855–2008	<4 years	1957	First major change		Lake Mokoto	Japan	East Asia	43.96ºN, E144.32ºE	Katsuki et al. (2019)
316	Inorganic geochemistry	Fe2O3	sediment	Varve counting	1855–2008	<4 years	1918	Higher than pre-1900 range	initial clearance	Lake Mokoto	Japan	East Asia	43.96ºN, E144.32ºE	Katsuki et al. (2019)
317	Lithological signatures	Sedimentation rate	sediment	Varve counting	1855–2008	<4 years	1981	Beginning of a substantial increase		Lake Mokoto	Japan	East Asia	43.96ºN, E144.32ºE	Katsuki et al. (2019)
318	Lithological signatures	Sedimentation rate	sediment	Varve counting	1855–2008	<4 years	1971	Higher than pre-1900 range		Lake Mokoto	Japan	East Asia	43.96ºN, E144.32ºE	Katsuki et al. (2019)
319	Biotic markers	Tree-ring width	Tree-ring		1–1996	<4 years	1965	Higher than pre-1000 range	abnormal warming	Yamal		Arctic	67.5ºN, E70.0º	PAGES2K, 10.1098/rstb.2007.2199
320	Biotic markers	Tree-ring width	Tree-ring		449–2004	<4 years	1981	Higher than pre-1800 range	abnormal warming	Tibet (TB)	Tibet (TB)	Central Asia	31.1167ºN, 97.033ºE	PAGES2K
321	Biotic markers	Tree-ring width	Tree-ring		1040–2011	<4 years	1969	Higher than pre-1800 range	abnormal warming	Slovakia	Slovakia	Europe_1	49ºN, 20ºE	Büntgen U, Kyncl T, Ginzler C, Jacks DS, Esper J, Tegel W, Heussner KU, Kyncl J (in review) Filling the Eastern European gap in millennium-long temperature reconstructions. PNAS
322	Biotic markers	Tree-ring width	Tree-ring		1–2003	<4 years	1998	Higher than pre-1800 range	abnormal warming	Austria	Austria	Europe_1	47ºN, 10.7ºE	Büntgen U, Tegel W, Nicolussi K, McCormick M, Frank D, Trouet V, Kaplan JO, Herzig F, Heussner K-U, Wanner H, Luterbacher J, Esper J (2011) European climate variability and human susceptibility over the past 2500 years. Science 331, 578-582
323	Biotic markers	Tree-ring width	Tree-ring		969–2007	<4 years	1993	Beginning of a second substantial increase	abnormal warming	France	France	Europe_1	44.05ºN, 07.28ºE	Büntgen U, Neuschwander T, Frank D, Esper J (2012) Fading temperature sensitivity of Alpine tree growth at its Mediterranean margin and associated effects on large-scale climate reconstructions. Climatic Change, doi: 10.1007/s10584-012-0450-4
324	Biotic markers	Tree-ring width	Tree-ring		969–2007	<4 years	1949	Beginning of a substantial increase	abnormal warming	France	France	Europe_2	44.05ºN, 07.28ºE	Büntgen U, Neuschwander T, Frank D, Esper J (2012) Fading temperature sensitivity of Alpine tree growth at its Mediterranean margin and associated effects on large-scale climate reconstructions. Climatic Change, doi: 10.1007/s10584-012-0450-4
325	Biotic markers	Tree-ring width	Tree-ring		969–2007	<4 years	1900	Beginning of a small increase with a jump	abnormal warming	France	France	Europe_2	44.05ºN, 07.28ºE	Büntgen U, Neuschwander T, Frank D, Esper J (2012) Fading temperature sensitivity of Alpine tree growth at its Mediterranean margin and associated effects on large-scale climate reconstructions. Climatic Change, doi: 10.1007/s10584-012-0450-4
326	Biotic markers	Tree-ring width	Tree-ring		969–2007	<4 years	1870	Higher than pre-1800 range	abnormal warming	France	France	Europe_2	44.05ºN, 07.28ºE	Büntgen U, Neuschwander T, Frank D, Esper J (2012) Fading temperature sensitivity of Alpine tree growth at its Mediterranean margin and associated effects on large-scale climate reconstructions. Climatic Change, doi: 10.1007/s10584-012-0450-4
327	Biotic markers	Tree-ring	Tree-ring		898–1987	<4 years	1968	Higher than pre-1800 range	abnormal warming	Flower Lake, California	USA	North America_1	36.46ºN, 118.22ºW	PAGES2K
328	Biotic markers	Tree-ring	Tree-ring		0–1990	<4 years	1967	Beginning of a third substantial increase	abnormal warming	Sheep Mountain, California	USA	North America_1	37.22ºN, -118.13ºW	PAGES2K, Graybill, D.A.
329	Biotic markers	Tree-ring	Tree-ring		0–1990	<4 years	1951	Beginning of a second substantial increase	abnormal warming	Sheep Mountain, California	USA	North America_1	37.22ºN, -118.13ºW	PAGES2K, Graybill, D.A.
330	Biotic markers	Tree-ring	Tree-ring		0–1990	<4 years	1927	Beginning of a substantial increase	abnormal warming	Sheep Mountain, California	USA	North America_1	37.22ºN, -118.13ºW	PAGES2K, Graybill, D.A.
331	Biotic markers	Tree-ring	Tree-ring		0–1990	<4 years	1900	Beginning of a small increase with a jump	abnormal warming	Sheep Mountain, California	USA	North America_1	37.22ºN, -118.13ºW	PAGES2K, Graybill, D.A.
332	Biotic markers	Tree-ring	Tree-ring		0–1990	<4 years	1866	Higher than pre-1800 range	abnormal warming	Sheep Mountain, California	USA	North America_1	37.22ºN, -118.13ºW	PAGES2K, Graybill, D.A.
333	Biotic markers	Tree-ring	Tree-ring		1201–1986	<4 years	1969	Higher than pre-1800 range	abnormal warming	Glass Mountain	USA	North America_1	37.45ºN, -118.41ºW	PAGES2K, King, J.C.
334	Biotic markers	Tree-ring	Tree-ring		1201–1986	<4 years	1866	Beginning of a small increase with a jump	abnormal warming	Glass Mountain	USA	North America_1	37.45ºN, -118.41ºW	PAGES2K, King, J.C.
335	Biotic markers	Tree-ring	Tree-ring		1201–1986	<4 years	1911	Beginning of a small increase with a jump	abnormal warming	Glass Mountain	USA	North America_1	37.45ºN, -118.41ºW	PAGES2K, King, J.C.
336	Novel materials	SCPs	sediment	Varve counting	1901–1998	<4 years	1983	Beginning of a second increase with a jump		Lake Rõuge Tõugjärv	Estonia	Europe_1	57.74ºN, 26.90ºE	Veski et al. (2005) Integrated palaeoecological and historical data in the service of fine-resolution land use and ecological change assessment during the last 1000 years in Rouge, southern Estonia
337	Novel materials	SCPs	sediment	Varve counting	1901–1998	<4 years	1955	Beginning of a substantial increase		Lake Rõuge Tõugjärv	Estonia	Europe_1	57.74ºN, 26.90ºE	Veski et al. (2005) Integrated palaeoecological and historical data in the service of fine-resolution land use and ecological change assessment during the last 1000 years in Rouge, southern Estonia
338	Novel materials	SCPs	sediment	Varve counting	1901–1998	<4 years	1927	Beginning of a small increase with a jump		Lake Rõuge Tõugjärv	Estonia	Europe_1	57.74ºN, 26.90ºE	Veski et al. (2005) Integrated palaeoecological and historical data in the service of fine-resolution land use and ecological change assessment during the last 1000 years in Rouge, southern Estonia
339	Novel materials	SCPs	sediment	Varve counting	1901–1998	<4 years	1901	First appearance		Lake Rõuge Tõugjärv	Estonia	Europe_1	57.74ºN, 26.90ºE	Veski et al. (2005) Integrated palaeoecological and historical data in the service of fine-resolution land use and ecological change assessment during the last 1000 years in Rouge, southern Estonia
340	Lithological signatures	Sedimentation rate	sediment	Varve counting	1901–1998	<4 years	1939	Beginning of a substantial increase		Lake Rõuge Tõugjärv	Estonia	Europe_1	57.74ºN, 26.90ºE	Veski et al. (2005) Integrated palaeoecological and historical data in the service of fine-resolution land use and ecological change assessment during the last 1000 years in Rouge, southern Estonia
341	Lithological signatures	Sedimentation rate	sediment	Varve counting	1901–1998	<4 years	1868	First appearance		Lake Rõuge Tõugjärv	Estonia	Europe_1	57.74ºN, 26.90ºE	Veski et al. (2005) Integrated palaeoecological and historical data in the service of fine-resolution land use and ecological change assessment during the last 1000 years in Rouge, southern Estonia
342	Biotic markers	pollen grain compositions	sediment	Varve counting	930–2000	<4 years	1875	Second major change	General closing of the landscape due to reforestation.	Lake Rõuge Tõugjärv	Estonia	Europe_1	57.74ºN, 26.90ºE	Veski et al. (2005) Integrated palaeoecological and historical data in the service of fine-resolution land use and ecological change assessment during the last 1000 years in Rouge, southern Estonia
343	Biotic markers	pollen grain compositions	sediment	Varve counting	930–2000	<4 years	1200	First major change	Start of extensive rye caltivation	Lake Rõuge Tõugjärv	Estonia	Europe	57.74ºN, 26.90ºE	Veski et al. (2005) Integrated palaeoecological and historical data in the service of fine-resolution land use and ecological change assessment during the last 1000 years in Rouge, southern Estonia
344	Lithological signatures	amount of mineral matter	sediment	Varve counting	-1000–1985	<4 years	1961	Beginning of a substantial increase	rebuilding of the bridge	Lake Korttajärvi	Finland	Europe_1	61.03ºN, 25.12ºE	Tolonen, M., 1978. Palaeoecology of annually laminated sediments in Lake Ahvenainen, S. Finland. II. Comparison of dating methods. Annales Botanica Fennici 15, 209–222.
345	Lithological signatures	amount of mineral matter	sediment	Varve counting	-1000–1985	<4 years	1929	Higher than pre-1800 range	peat ditching and forest clearance	Lake Korttajärvi	Finland	Europe_1	61.03ºN, 25.12ºE	Tolonen, M., 1978. Palaeoecology of annually laminated sediments in Lake Ahvenainen, S. Finland. II. Comparison of dating methods. Annales Botanica Fennici 15, 209–222.
346	Lithological signatures	varve thickness	sediment	Varve counting	1885–1993	<4 years	1910	First appearance	eutrophication	Baldeggersee	Switzerland	Europe_1	47.198ºN, 8.262ºE	Teranes 1999 Stable isotope response to lake eutrophication: Calibration of a high-resolution lacustrine sequence from Baldeggersee, Switzerland
347	Organic Geochemistry	OC accmulation rate/N accmulation late	sediment	Varve counting	1885–1993	<4 years	1964	Beginning of a substantial increase	eutrophication	Baldeggersee	Switzerland	Europe_1	47.198ºN, 8.262ºE	Teranes 1999 Stable isotope response to lake eutrophication: Calibration of a high-resolution lacustrine sequence from Baldeggersee, Switzerland
348	Organic Geochemistry	δ18O (dark layer)	sediment	Varve counting	1885–1993	<4 years	1966	Beginning of a substantial increase	eutrophication	Baldeggersee	Switzerland	Europe_1	47.198ºN, 8.262ºE	Teranes 1999 Stable isotope response to lake eutrophication: Calibration of a high-resolution lacustrine sequence from Baldeggersee, Switzerland
349	Organic Geochemistry	δ18O (dark layer)	sediment	Varve counting	1885–1993	<4 years	1943	Lower than pre-1900 range	eutrophication	Baldeggersee	Switzerland	Europe_1	47.198ºN, 8.262ºE	Teranes 1999 Stable isotope response to lake eutrophication: Calibration of a high-resolution lacustrine sequence from Baldeggersee, Switzerland
350	Organic Geochemistry	δ18O (light layer)	sediment	Varve counting	1885–1993	<4 years	1956	Beginning of a substantial increase	eutrophication	Baldeggersee	Switzerland	Europe_1	47.198ºN, 8.262ºE	Teranes 1999 Stable isotope response to lake eutrophication: Calibration of a high-resolution lacustrine sequence from Baldeggersee, Switzerland
351	Organic Geochemistry	δ18O (light layer)	sediment	Varve counting	1885–1993	<4 years	1910	Higher than pre-1900 range	eutrophication	Baldeggersee	Switzerland	Europe_1	47.198ºN, 8.262ºE	Teranes 1999 Stable isotope response to lake eutrophication: Calibration of a high-resolution lacustrine sequence from Baldeggersee, Switzerland
352	Novel materials	microplastics mass accmulation rates	sediment	Varve counting	1946–2009	<4 years	1946	First appearance		Santa Barbara Basin	USA	North America_2	34.29ºN, 120.04ºW	Brandon et al. (2019) Multidecadal increase in plastic particles in coastal ocean sediments
353	Biotic markers	diatom assemblage shift/diatom-inferred TP	sediment	Varve counting	1958–1993	<4 years	1972	Second major change	eutrophication	Ammersee, Munich	Germany	Europe_1	47.90ºN, 11.31ºE	Alefs and Müller (1999) Differences in the eutrophication dynamics of Ammersee and Starnberger See (Southern Germany), reflected by the diatom succession in varve-dated sediments
354	Biotic markers	diatom assemblage shift/diatom-inferred TP	sediment	Varve counting	1958–1993	<4 years	1965	First major change	eutrophication	Ammersee, Munich	Germany	Europe_1	47.90ºN, 11.31ºE	Alefs and Müller (1999) Differences in the eutrophication dynamics of Ammersee and Starnberger See (Southern Germany), reflected by the diatom succession in varve-dated sediments
355	Biotic markers	diatom assemblage shift/diatom-inferred TP	sediment	Varve counting	1939–1993	<4 years	1988	Third major change	eutrophication	Starnberger See, Munich	Germany	Europe_1	47.90ºN, 11.31ºE	Alefs and Müller (1999) Differences in the eutrophication dynamics of Ammersee and Starnberger See (Southern Germany), reflected by the diatom succession in varve-dated sediments
356	Biotic markers	diatom assemblage shift/diatom-inferred TP	sediment	Varve counting	1939–1993	<4 years	1955	Second major change	eutrophication	Starnberger See, Munich	Germany	Europe_1	47.90ºN, 11.31ºE	Alefs and Müller (1999) Differences in the eutrophication dynamics of Ammersee and Starnberger See (Southern Germany), reflected by the diatom succession in varve-dated sediments
357	Biotic markers	diatom assemblage shift/diatom-inferred TP	sediment	Varve counting	1939–1993	<4 years	1950	First major change	eutrophication	Starnberger See, Munich	Germany	Europe_1	47.90ºN, 11.31ºE	Alefs and Müller (1999) Differences in the eutrophication dynamics of Ammersee and Starnberger See (Southern Germany), reflected by the diatom succession in varve-dated sediments
358	Organic Geochemistry	OC mass accmulation rate	sediment	Varve counting	1655–1997	<4 years	1938	Higher than pre-1800 range	eutrophication	Sacrower See	Germany	Europe_1	52.27ºN, 13.06ºE	Lüder (2006) Palaeoenvironmental reconstructions based on geochemical parameters from annually laminated sediments of Sacrower See (northeastern Germany) since the 17th century
359	Organic Geochemistry	TOC/varve formation	sediment	Varve counting	1655–1997	<4 years	1873	First appearance	eutrophication	Sacrower See	Germany	Europe_1	52.27ºN, 13.06ºE	Lüder (2006) Palaeoenvironmental reconstructions based on geochemical parameters from annually laminated sediments of Sacrower See (northeastern Germany) since the 17th century
360	Organic Geochemistry	OC mass accmulation rate	sediment	Varve counting	1655–1997	<4 years	1835	Beginning of a substantial increase	eutrophication	Sacrower See	Germany	Europe_1	52.27ºN, 13.06ºE	Lüder (2006) Palaeoenvironmental reconstructions based on geochemical parameters from annually laminated sediments of Sacrower See (northeastern Germany) since the 17th century
361	Organic Geochemistry	OC mass accmulation rate	sediment	Varve counting	1655–1997	<4 years	1835	Higher than pre-1800 range	eutrophication	Sacrower See	Germany	Europe_1	52.27ºN, 13.06ºE	Lüder (2006) Palaeoenvironmental reconstructions based on geochemical parameters from annually laminated sediments of Sacrower See (northeastern Germany) since the 17th century
362	Organic Geochemistry	δ13C	sediment	Varve counting	1643–1997	<4 years	1968	Beginning of a substantial increase		Sacrower See	Germany	Europe_1	52.27ºN, 13.06ºE	Lüder (2006) Palaeoenvironmental reconstructions based on geochemical parameters from annually laminated sediments of Sacrower See (northeastern Germany) since the 17th century
363	Organic Geochemistry	δ13C	sediment	Varve counting	1643–1997	<4 years	1806	Lower than pre-1800 range		Sacrower See	Germany	Europe_1	52.27ºN, 13.06ºE	Lüder (2006) Palaeoenvironmental reconstructions based on geochemical parameters from annually laminated sediments of Sacrower See (northeastern Germany) since the 17th century
364	Biotic markers	Biogenic silica	sediment	Varve counting	1653–1997	<4 years	1960	Beginning of a substantial decrease		Sacrower See	Germany	Europe_1	52.27ºN, 13.06ºE	Lüder (2006) Palaeoenvironmental reconstructions based on geochemical parameters from annually laminated sediments of Sacrower See (northeastern Germany) since the 17th century
365	Biotic markers	Biogenic silica	sediment	Varve counting	1653–1997	<4 years	1870	Lower than pre-1800 range		Sacrower See	Germany	Europe_1	52.27ºN, 13.06ºE	Lüder (2006) Palaeoenvironmental reconstructions based on geochemical parameters from annually laminated sediments of Sacrower See (northeastern Germany) since the 17th century
366	Lithological signatures	Varve formation	sediment	Varve counting	1946–2016	<4 years	1946	Second major change	eutrophication	Lake Dubie	Poland	Europe_2	53.51ºN, 15.68ºE	Poraj-Górska 2021 Varved lake sediments as indicators of recent cultural eutrophication and hypolimnetic hypoxia in lakes
367	Lithological signatures	Varve formation	sediment	Varve counting	<1943–2016	<4 years	1943	First appearance	eutrophication	Lake Salno	Poland	Europe_2	53.49ºN, 18.96ºE	Poraj-Górska 2021 Varved lake sediments as indicators of recent cultural eutrophication and hypolimnetic hypoxia in lakes
368	Lithological signatures	Varve formation	sediment	Varve counting	<1879–2016	<4 years	1879	First appearance	eutrophication	Lake Wąsoskie	Poland	Europe_2	52.95ºN,17.74ºE	Poraj-Górska 2021 Varved lake sediments as indicators of recent cultural eutrophication and hypolimnetic hypoxia in lakes
369	Biotic markers	Chironomid concentrations/accumulation rates	sediment	Varve counting	-5700–1990	<4 years	1972	Higher than pre-1900 range	eutrophication	Lake Päijänne	Finland	Europe_2	62.07ºN, 25.77ºE	Itkonen et al. (1999) 8000-year history of palaeoproductivity in a large boreal lake
370	Lithological signatures	Black varve formation	sediment	Varve counting	-5700–1990	<4 years	1905	First major change	eutrophication	Lake Päijänne	Finland	Europe_2	62.07ºN, 25.77ºE	Itkonen et al. (1999) 8000-year history of palaeoproductivity in a large boreal lake
371	Lithological signatures	Varved gyttja formation	sediment	Varve counting	-5700–1990	<4 years	1791	First major change	eutrophication	Lake Päijänne	Finland	Europe_2	62.07ºN, 25.77ºE	Itkonen et al. (1999) 8000-year history of palaeoproductivity in a large boreal lake
372	Organic Geochemistry	Total nitrogen accumulation rates	sediment	Varve counting	-5700–1990	<4 years	1791	Higher than pre-1800 range	eutrophication	Lake Päijänne	Finland	Europe_2	62.07ºN, 25.77ºE	Itkonen et al. (1999) 8000-year history of palaeoproductivity in a large boreal lake
373	Organic Geochemistry	Authigenic phosphorus accumulation rates	sediment	Varve counting	-5700–1990	<4 years	1791	Higher than pre-1800 range	eutrophication	Lake Päijänne	Finland	Europe_2	62.07ºN, 25.77ºE	Itkonen et al. (1999) 8000-year history of palaeoproductivity in a large boreal lake
374	Organic Geochemistry	Biogenic silica accumulation rates	sediment	Varve counting	-5700–1990	<4 years	1791	Higher than pre-1800 range	eutrophication	Lake Päijänne	Finland	Europe_2	62.07ºN, 25.77ºE	Itkonen et al. (1999) 8000-year history of palaeoproductivity in a large boreal lake
375	Inorganic geochemistry	Hg mass accmulation rates	sediment	Varve counting	1385–2013	>4 years	1930	Beginning of a substantial increase	Metal polution	Lake Montcortès	Spain	Europe_2	42.32ºN, 0.98ºE	Corella et al. (2017) 700 years reconstruction of mercury and lead atmospheric deposition in the Pyrenees (NE Spain)
376	Inorganic geochemistry	Hg mass accmulation rates	sediment	Varve counting	1385–2013	>4 years	1901	Higher than pre-1800 range	Metal polution	Lake Montcortès	Spain	Europe_2	42.32ºN, 0.98ºE	Corella et al. (2017) 700 years reconstruction of mercury and lead atmospheric deposition in the Pyrenees (NE Spain)
377	Inorganic geochemistry	Hg mass accmulation rates	sediment	Varve counting	1385–2013	>4 years	1648	Higher than pre-1500 range	Metal polution	Lake Montcortès	Spain	Europe_2	42.32ºN, 0.98ºE	Corella et al. (2017) 700 years reconstruction of mercury and lead atmospheric deposition in the Pyrenees (NE Spain)
378	Inorganic geochemistry	Pb mass accmulation rates	sediment	Varve counting	1385–2013	>4 years	1950	Beginning of a substantial increase	Metal polution	Lake Montcortès	Spain	Europe_2	42.32ºN, 0.98ºE	Corella et al. (2017) 700 years reconstruction of mercury and lead atmospheric deposition in the Pyrenees (NE Spain)
379	Inorganic geochemistry	Pb mass accmulation rates	sediment	Varve counting	1385–2013	>4 years	1847	Higher than pre-1800 range	Metal polution	Lake Montcortès	Spain	Europe_2	42.32ºN, 0.98ºE	Corella et al. (2017) 700 years reconstruction of mercury and lead atmospheric deposition in the Pyrenees (NE Spain)
380	Inorganic geochemistry	Pb mass accmulation rates	sediment	Varve counting	1385–2013	>4 years	1645	Higher than pre-1500 range	Metal polution	Lake Montcortès	Spain	Europe_2	42.32ºN, 0.98ºE	Corella et al. (2017) 700 years reconstruction of mercury and lead atmospheric deposition in the Pyrenees (NE Spain)
381	Inorganic geochemistry	Pb mass accmulation rates	sediment	Varve counting	1385–2013	>4 years	1535	Higher than pre-1500 range	Metal polution	Lake Montcortès	Spain	Europe_2	42.32ºN, 0.98ºE	Corella et al. (2017) 700 years reconstruction of mercury and lead atmospheric deposition in the Pyrenees (NE Spain)
382	Biotic markers	Diatom compositions	sediment	Varve counting	-4252–2006	>4 years	1862	Second change		Lake Szurpiły	Poland	Europe_2	54.23ºN, 22.89ºE	Kinder et al. (2019) Holocene history of human impacts inferred from annually laminated sediments in Lake Szurpiły, northeast Poland
383	Biotic markers	Diatom compositions	sediment	Varve counting	-4252–2006	>4 years	1770	First major change		Lake Szurpiły	Poland	Europe_2	54.23ºN, 22.89ºE	Kinder et al. (2019) Holocene history of human impacts inferred from annually laminated sediments in Lake Szurpiły, northeast Poland
384	Biotic markers	Cladocera compositions	sediment	Varve counting	-4252–2006	>4 years	1770	Third major change		Lake Szurpiły	Poland	Europe_2	54.23ºN, 22.89ºE	Kinder et al. (2019) Holocene history of human impacts inferred from annually laminated sediments in Lake Szurpiły, northeast Poland
385	Biotic markers	Cladocera compositions	sediment	Varve counting	-4252–2006	>4 years	1392	Second major change		Lake Szurpiły	Poland	Europe	54.23ºN, 22.89ºE	Kinder et al. (2019) Holocene history of human impacts inferred from annually laminated sediments in Lake Szurpiły, northeast Poland
386	Biotic markers	Cladocera compositions	sediment	Varve counting	-4252–2006	>4 years	-938	First major change		Lake Szurpiły	Poland	Europe	54.23ºN, 22.89ºE	Kinder et al. (2019) Holocene history of human impacts inferred from annually laminated sediments in Lake Szurpiły, northeast Poland
387	Biotic markers	pollen grain compositions	sediment	Varve counting	-4252–2006	>4 years	1770	Second major change		Lake Szurpiły	Poland	Europe_2	54.23ºN, 22.89ºE	Kinder et al. (2019) Holocene history of human impacts inferred from annually laminated sediments in Lake Szurpiły, northeast Poland
388	Biotic markers	pollen grain compositions	sediment	Varve counting	-4252–2006	>4 years	-1850	First major change		Lake Szurpiły	Poland	Europe	54.23ºN, 22.89ºE	Kinder et al. (2019) Holocene history of human impacts inferred from annually laminated sediments in Lake Szurpiły, northeast Poland
389	Lithological signatures	Mass accmulation rate	sediment	Varve counting	-4252–2006	<4 years	1793	Beginning of a substantial increase	Deforestation	Lake Szurpiły	Poland	Europe_2	54.23ºN, 22.89ºE	Kinder et al. (2019) Holocene history of human impacts inferred from annually laminated sediments in Lake Szurpiły, northeast Poland
390	Lithological signatures	Clastic matter	sediment	Varve counting	-4252–2006	<4 years	1793	Higher than pre-1700 range	Deforestation	Lake Szurpiły	Poland	Europe_2	54.23ºN, 22.89ºE	Kinder et al. (2019) Holocene history of human impacts inferred from annually laminated sediments in Lake Szurpiły, northeast Poland
391	Organic Geochemistry	Total inorganic carbon (TIC)	sediment	Varve counting	-4252–2006	>4 years	1879	Higher than pre-1700 range		Lake Szurpiły	Poland	Europe_2	54.23ºN, 22.89ºE	Kinder et al. (2019) Holocene history of human impacts inferred from annually laminated sediments in Lake Szurpiły, northeast Poland
392	Organic Geochemistry	Biogenic silica	sediment	Varve counting	-4252–2006	>4 years	1879	Higher than pre-1700 range		Lake Szurpiły	Poland	Europe_2	54.23ºN, 22.89ºE	Kinder et al. (2019) Holocene history of human impacts inferred from annually laminated sediments in Lake Szurpiły, northeast Poland
393	Organic Geochemistry	δ13C	sediment	Varve counting	-4252–2006	>4 years	1879	Higher than pre-1700 range		Lake Szurpiły	Poland	Europe_2	54.23ºN, 22.89ºE	Kinder et al. (2019) Holocene history of human impacts inferred from annually laminated sediments in Lake Szurpiły, northeast Poland
394	Organic Geochemistry	δ15N	sediment	Varve counting	-4252–2006	>4 years	1770	Beginning of a substantial increase		Lake Szurpiły	Poland	Europe_2	54.23ºN, 22.89ºE	Kinder et al. (2019) Holocene history of human impacts inferred from annually laminated sediments in Lake Szurpiły, northeast Poland
395	Organic Geochemistry	δ15N	sediment	Varve counting	-4252–2006	>4 years	1557	Lower than pre-1500 range		Lake Szurpiły	Poland	Europe_2	54.23ºN, 22.89ºE	Kinder et al. (2019) Holocene history of human impacts inferred from annually laminated sediments in Lake Szurpiły, northeast Poland
396	Lithological signatures	Varve thickness	sediment	Varve counting	-4252–2006	<4 years	1793	Beginning of a substantial increase		Lake Szurpiły	Poland	Europe_2	54.23ºN, 22.89ºE	Kinder et al. (2019) Holocene history of human impacts inferred from annually laminated sediments in Lake Szurpiły, northeast Poland
397	Lithological signatures	Varve thickness	sediment	Varve counting	-4252–2006	<4 years	-349	Higher than pre-1000 BC range		Lake Szurpiły	Poland	Europe	54.23ºN, 22.89ºE	Kinder et al. (2019) Holocene history of human impacts inferred from annually laminated sediments in Lake Szurpiły, northeast Poland
398	Biotic markers	Pollen grain compositions	sediment	Varve counting	1828–2001	<4 years	1975	Third major change		Lago Grande di Avigliana	Italy	Europe_2	45.07ºN, 07.39ºE	Finsinger et al. (2006) Human impacts and eutrophication patterns during the past 200 years at Lago Grande di Avigliana (N. Italy)
399	Biotic markers	Pollen grain compositions	sediment	Varve counting	1828–2001	<4 years	1935	Second major change		Lago Grande di Avigliana	Italy	Europe_2	45.07ºN, 07.39ºE	Finsinger et al. (2006) Human impacts and eutrophication patterns during the past 200 years at Lago Grande di Avigliana (N. Italy)
400	Biotic markers	Pollen grain compositions	sediment	Varve counting	1828–2001	<4 years	1880	First major change		Lago Grande di Avigliana	Italy	Europe_2	45.07ºN, 07.39ºE	Finsinger et al. (2006) Human impacts and eutrophication patterns during the past 200 years at Lago Grande di Avigliana (N. Italy)
401	Biotic markers	diatom-inferred TP	sediment	Varve counting	1828–2001	<4 years	1957	Higher than pre-1900 range		Lago Grande di Avigliana	Italy	Europe_2	45.07ºN, 07.39ºE	Finsinger et al. (2006) Human impacts and eutrophication patterns during the past 200 years at Lago Grande di Avigliana (N. Italy)
402	Organic geochemistry	Ignition residue	sediment	Varve counting	1828–2001	<4 years	1976	Beginning of a substantial decrease		Lago Grande di Avigliana	Italy	Europe_2	45.07ºN, 07.39ºE	Finsinger et al. (2006) Human impacts and eutrophication patterns during the past 200 years at Lago Grande di Avigliana (N. Italy)
403	Organic geochemistry	Ignition residue	sediment	Varve counting	1828–2001	<4 years	1902	Higher than pre-1900 range		Lago Grande di Avigliana	Italy	Europe_2	45.07ºN, 07.39ºE	Finsinger et al. (2006) Human impacts and eutrophication patterns during the past 200 years at Lago Grande di Avigliana (N. Italy)
404	Biotic markers	Humulus/Cannabis	sediment	Varve counting	1828–2001	<4 years	1950	Beginning of a substantial decrease	decrease of hemp retting	Lago Grande di Avigliana	Italy	Europe_2	45.07ºN, 07.39ºE	Finsinger et al. (2006) Human impacts and eutrophication patterns during the past 200 years at Lago Grande di Avigliana (N. Italy)
405	Biotic markers	Humulus/Cannabis	sediment	Varve counting	1828–2001	<4 years	1905	Higher than pre-1900 range	decrease of hemp retting	Lago Grande di Avigliana	Italy	Europe_2	45.07ºN, 07.39ºE	Finsinger et al. (2006) Human impacts and eutrophication patterns during the past 200 years at Lago Grande di Avigliana (N. Italy)
406	Biotic markers	Tree pollen	sediment	Varve counting	1828–2001	<4 years	1976	Beginning of a substantial increase		Lago Grande di Avigliana	Italy	Europe_2	45.07ºN, 07.39ºE	Finsinger et al. (2006) Human impacts and eutrophication patterns during the past 200 years at Lago Grande di Avigliana (N. Italy)
407	Biotic markers	Tree pollen	sediment	Varve counting	1828–2001	<4 years	1957	Beginning of a small increase with a jump		Lago Grande di Avigliana	Italy	Europe_2	45.07ºN, 07.39ºE	Finsinger et al. (2006) Human impacts and eutrophication patterns during the past 200 years at Lago Grande di Avigliana (N. Italy)
408	Biotic markers	Tree pollen	sediment	Varve counting	1828–2001	<4 years	1936	Higher than pre-1900 range		Lago Grande di Avigliana	Italy	Europe_2	45.07ºN, 07.39ºE	Finsinger et al. (2006) Human impacts and eutrophication patterns during the past 200 years at Lago Grande di Avigliana (N. Italy)
409	Lithological signatures	Total flux	sediment	Varve counting	1857–2004	<4 years	1958	Beginning of a second increase	hypolimnetic anoxia	Lake Bourget	French	Europe_2	45.75ºN, 55.03ºE	Giguet-Covex et al. (2010) Sedimentological and geochemical records of past trophic state and hypolimnetic anoxia in large, hard-water Lake Bourget, French Alps
410	Lithological signatures	Total flux	sediment	Varve counting	1857–2004	<4 years	1945	Beginning of a substantial increase	hypolimnetic anoxia	Lake Bourget	French	Europe_3	45.75ºN, 55.03ºE	Giguet-Covex et al. (2010) Sedimentological and geochemical records of past trophic state and hypolimnetic anoxia in large, hard-water Lake Bourget, French Alps
411	Lithological signatures	Total flux	sediment	Varve counting	1857–2004	>4 years	1913	Higher than pre-1900 range	hypolimnetic anoxia	Lake Bourget	French	Europe_3	45.75ºN, 55.03ºE	Giguet-Covex et al. (2010) Sedimentological and geochemical records of past trophic state and hypolimnetic anoxia in large, hard-water Lake Bourget, French Alps
412	Inorganic geochemistry	Large calcite crystals	sediment	Varve counting	1857–2004	<4 years	1993	Beginning of a substantial increase	hypolimnetic anoxia	Lake Bourget	French	Europe_3	45.75ºN, 55.03ºE	Giguet-Covex et al. (2010) Sedimentological and geochemical records of past trophic state and hypolimnetic anoxia in large, hard-water Lake Bourget, French Alps
413	Inorganic geochemistry	Large calcite crystals	sediment	Varve counting	1857–2004	<4 years	1947	Beginning of a substantial increase	hypolimnetic anoxia	Lake Bourget	French	Europe_3	45.75ºN, 55.03ºE	Giguet-Covex et al. (2010) Sedimentological and geochemical records of past trophic state and hypolimnetic anoxia in large, hard-water Lake Bourget, French Alps
414	Inorganic geochemistry	Large calcite crystals	sediment	Varve counting	1857–2004	<4 years	1944	Beginning of a small increase with a jump	hypolimnetic anoxia	Lake Bourget	French	Europe_3	45.75ºN, 55.03ºE	Giguet-Covex et al. (2010) Sedimentological and geochemical records of past trophic state and hypolimnetic anoxia in large, hard-water Lake Bourget, French Alps
415	Inorganic geochemistry	Large calcite crystals	sediment	Varve counting	1857–2004	>4 years	1916	Higher than pre-1900 range	hypolimnetic anoxia	Lake Bourget	French	Europe_3	45.75ºN, 55.03ºE	Giguet-Covex et al. (2010) Sedimentological and geochemical records of past trophic state and hypolimnetic anoxia in large, hard-water Lake Bourget, French Alps
416	Biotic markers	Diatoms MAR	sediment	Varve counting	1857–2004	<4 years	1947	Beginning of a substantial increase	hypolimnetic anoxia	Lake Bourget	French	Europe_3	45.75ºN, 55.03ºE	Giguet-Covex et al. (2010) Sedimentological and geochemical records of past trophic state and hypolimnetic anoxia in large, hard-water Lake Bourget, French Alps
417	Biotic markers	Diatoms MAR	sediment	Varve counting	1857–2004	<4 years	1992	Beginning of a second increase with a jump	hypolimnetic anoxia	Lake Bourget	French	Europe_3	45.75ºN, 55.03ºE	Giguet-Covex et al. (2010) Sedimentological and geochemical records of past trophic state and hypolimnetic anoxia in large, hard-water Lake Bourget, French Alps
418	Biotic markers	Diatoms MAR	sediment	Varve counting	1857–2004	<4 years	1944	Beginning of a small increase with a jump	hypolimnetic anoxia	Lake Bourget	French	Europe_3	45.75ºN, 55.03ºE	Giguet-Covex et al. (2010) Sedimentological and geochemical records of past trophic state and hypolimnetic anoxia in large, hard-water Lake Bourget, French Alps
419	Biotic markers	Diatoms MAR	sediment	Varve counting	1857–2004	>4 years	1916	Higher than pre-1900 range	hypolimnetic anoxia	Lake Bourget	French	Europe_3	45.75ºN, 55.03ºE	Giguet-Covex et al. (2010) Sedimentological and geochemical records of past trophic state and hypolimnetic anoxia in large, hard-water Lake Bourget, French Alps
420	Inorganic geochemistry	P2O5 (pollution)	sediment	Varve counting	1857–2004	<4 years	1978	Beginning of a second increase with a jump	hypolimnetic anoxia	Lake Bourget	French	Europe_3	45.75ºN, 55.03ºE	Giguet-Covex et al. (2010) Sedimentological and geochemical records of past trophic state and hypolimnetic anoxia in large, hard-water Lake Bourget, French Alps
421	Inorganic geochemistry	P2O5 (pollution)	sediment	Varve counting	1857–2004	<4 years	1958	Beginning of a second increase with a jump	hypolimnetic anoxia	Lake Bourget	French	Europe_3	45.75ºN, 55.03ºE	Giguet-Covex et al. (2010) Sedimentological and geochemical records of past trophic state and hypolimnetic anoxia in large, hard-water Lake Bourget, French Alps
422	Inorganic geochemistry	P2O5 (pollution)	sediment	Varve counting	1857–2004	<4 years	1945	Beginning of a small increase with a jump	hypolimnetic anoxia	Lake Bourget	French	Europe_3	45.75ºN, 55.03ºE	Giguet-Covex et al. (2010) Sedimentological and geochemical records of past trophic state and hypolimnetic anoxia in large, hard-water Lake Bourget, French Alps
423	Inorganic geochemistry	P2O5 (pollution)	sediment	Varve counting	1857–2004	<4 years	1916	Higher than pre-1900 range	hypolimnetic anoxia	Lake Bourget	French	Europe_3	45.75ºN, 55.03ºE	Giguet-Covex et al. (2010) Sedimentological and geochemical records of past trophic state and hypolimnetic anoxia in large, hard-water Lake Bourget, French Alps
424	Organic geochemistry	Total organic carbon	sediment	Varve counting	1857–2004	<4 years	1978	Beginning of a second increase with a jump	hypolimnetic anoxia	Lake Bourget	French	Europe_3	45.75ºN, 55.03ºE	Giguet-Covex et al. (2010) Sedimentological and geochemical records of past trophic state and hypolimnetic anoxia in large, hard-water Lake Bourget, French Alps
425	Organic geochemistry	Total organic carbon	sediment	Varve counting	1857–2004	<4 years	1952	Beginning of a substantial increase	hypolimnetic anoxia	Lake Bourget	French	Europe_3	45.75ºN, 55.03ºE	Giguet-Covex et al. (2010) Sedimentological and geochemical records of past trophic state and hypolimnetic anoxia in large, hard-water Lake Bourget, French Alps
426	Organic geochemistry	Total organic carbon	sediment	Varve counting	1857–2004	<4 years	1945	Beginning of a small increase with a jump	hypolimnetic anoxia	Lake Bourget	French	Europe_3	45.75ºN, 55.03ºE	Giguet-Covex et al. (2010) Sedimentological and geochemical records of past trophic state and hypolimnetic anoxia in large, hard-water Lake Bourget, French Alps
427	Organic geochemistry	Total organic carbon	sediment	Varve counting	1857–2004	>4 years	1911	Higher than pre-1900 range	hypolimnetic anoxia	Lake Bourget	French	Europe_3	45.75ºN, 55.03ºE	Giguet-Covex et al. (2010) Sedimentological and geochemical records of past trophic state and hypolimnetic anoxia in large, hard-water Lake Bourget, French Alps
428	Inorganic geochemistry	SiO2 MAR	sediment	Varve counting	1857–2004	<4 years	1991	Beginning of a third increase	hypolimnetic anoxia	Lake Bourget	French	Europe_3	45.75ºN, 55.03ºE	Giguet-Covex et al. (2010) Sedimentological and geochemical records of past trophic state and hypolimnetic anoxia in large, hard-water Lake Bourget, French Alps
429	Inorganic geochemistry	SiO2 MAR	sediment	Varve counting	1857–2004	<4 years	1978	Beginning of a second increase with a jump	hypolimnetic anoxia	Lake Bourget	French	Europe_3	45.75ºN, 55.03ºE	Giguet-Covex et al. (2010) Sedimentological and geochemical records of past trophic state and hypolimnetic anoxia in large, hard-water Lake Bourget, French Alps
430	Inorganic geochemistry	SiO2 MAR	sediment	Varve counting	1857–2004	<4 years	1955	Beginning of a substantial increase	hypolimnetic anoxia	Lake Bourget	French	Europe_3	45.75ºN, 55.03ºE	Giguet-Covex et al. (2010) Sedimentological and geochemical records of past trophic state and hypolimnetic anoxia in large, hard-water Lake Bourget, French Alps
431	Inorganic geochemistry	SiO2 MAR	sediment	Varve counting	1857–2004	<4 years	1944	Beginning of a small increase with a jump	hypolimnetic anoxia	Lake Bourget	French	Europe_3	45.75ºN, 55.03ºE	Giguet-Covex et al. (2010) Sedimentological and geochemical records of past trophic state and hypolimnetic anoxia in large, hard-water Lake Bourget, French Alps
432	Inorganic geochemistry	SiO2 MAR	sediment	Varve counting	1857–2004	>4 years	1913	Higher than pre-1900 range	hypolimnetic anoxia	Lake Bourget	French	Europe_3	45.75ºN, 55.03ºE	Giguet-Covex et al. (2010) Sedimentological and geochemical records of past trophic state and hypolimnetic anoxia in large, hard-water Lake Bourget, French Alps
433	Lithological signatures	varve formation	sediment	Varve counting	1936–2008	<4 years	1968	First appearance	anoxic conditions	Lake Tiefer See Klocksin (TSK)	German	Europe_3	53.59ºN, 12.53ºE	Kienel et al. (2013) Recently induced anoxia leading to the preservation of seasonal laminae in two NE-German lakes
434	Inorganic geochemistry	Elemental compositions, Ti, S, Si/Ti	sediment	Partly varve counting	1936–2008	<4 years	1971	Second major change	anoxic conditions	Lake Tiefer See Klocksin (TSK)	German	Europe_3	53.59ºN, 12.53ºE	Kienel et al. (2013) Recently induced anoxia leading to the preservation of seasonal laminae in two NE-German lakes
435	Inorganic geochemistry	Elemental compositions, Ti, S, Si/Ti	sediment	Partly varve counting	1936–2008	<4 years	1955	First major change	anoxic conditions	Lake Tiefer See Klocksin (TSK)	German	Europe_3	53.59ºN, 12.53ºE	Kienel et al. (2013) Recently induced anoxia leading to the preservation of seasonal laminae in two NE-German lakes
436	Organic geochemistry	Total nitrogen	sediment	Partly varve counting	1936–2008	<4 years	1992	Beginning of a substantial increase	anoxic conditions	Lake Tiefer See Klocksin (TSK)	German	Europe_3	53.59ºN, 12.53ºE	Kienel et al. (2013) Recently induced anoxia leading to the preservation of seasonal laminae in two NE-German lakes
437	Organic geochemistry	Total nitrogen	sediment	Partly varve counting	1936–2008	<4 years	1976	Beginning of a small increase with a jump	anoxic conditions	Lake Tiefer See Klocksin (TSK)	German	Europe_3	53.59ºN, 12.53ºE	Kienel et al. (2013) Recently induced anoxia leading to the preservation of seasonal laminae in two NE-German lakes
438	Organic geochemistry	Total nitrogen	sediment	Partly varve counting	1936–2008	<4 years	1964	Higher than pre-1950 range	anoxic conditions	Lake Tiefer See Klocksin (TSK)	German	Europe_3	53.59ºN, 12.53ºE	Kienel et al. (2013) Recently induced anoxia leading to the preservation of seasonal laminae in two NE-German lakes
439	Lithological signatures	varve formation	sediment	Varve counting	1824–2008	<4 years	1928	First appearance	anoxic conditions	Lake Tiefer See Klocksin (TSK)	German	Europe_3	53.59ºN, 12.53ºE	Kienel et al. (2013) Recently induced anoxia leading to the preservation of seasonal laminae in two NE-German lakes
440	Inorganic geochemistry	Elemental compositions, Ti, S, Si/Ti	sediment	Partly varve counting	1936–2007	<4 years	1910	First major change	anoxic conditions	Lake Tiefer See Klocksin (TSK)	German	Europe_3	53.24ºN, 13.97ºE	Kienel et al. (2013) Recently induced anoxia leading to the preservation of seasonal laminae in two NE-German lakes
441	Organic geochemistry	Total nitrogen	sediment	Partly varve counting	1936–2007	<4 years	1999	Beginning of a substantial increase	anoxic conditions	Lake Tiefer See Klocksin (TSK)	German	Europe_3	53.24ºN, 13.97ºE	Kienel et al. (2013) Recently induced anoxia leading to the preservation of seasonal laminae in two NE-German lakes
442	Organic geochemistry	Total nitrogen	sediment	Partly varve counting	1936–2007	<4 years	1972	Beginning of a small increase with a jump	anoxic conditions	Lake Tiefer See Klocksin (TSK)	German	Europe_3	53.24ºN, 13.97ºE	Kienel et al. (2013) Recently induced anoxia leading to the preservation of seasonal laminae in two NE-German lakes
443	Organic geochemistry	Total nitrogen	sediment	Partly varve counting	1936–2007	<4 years	1905	Higher than pre-1900 range	anoxic conditions	Lake Tiefer See Klocksin (TSK)	German	Europe_3	53.24ºN, 13.97ºE	Kienel et al. (2013) Recently induced anoxia leading to the preservation of seasonal laminae in two NE-German lakes
444	Biotic markers	varve formation	sediment	Partly varve counting	-4080–2010	<4 years	1924	First appearance	eutrophication	Lake Tiefer See Klocksin (TSK)	German	Europe_3	53.59ºN, 12.53ºE	Dräger et al. (2016) Varve microfacies and varve preservation record of climate change and human impact for the last 6000years at Lake Tiefer See (NE Germany)
445	Lithological signatures	Sedimentation rate	sediment	Partly varve counting	-4080–2010	<4 years	1924	Higher than pre-1800 range		Lake Tiefer See Klocksin (TSK)	German	Europe_3	53.59ºN, 12.53ºE	Dräger et al. (2016) Varve microfacies and varve preservation record of climate change and human impact for the last 6000years at Lake Tiefer See (NE Germany)
446	Biotic markers	Pollen-based vegitation openness	sediment	Partly varve counting	-4080–2010	>4 years	1250	Third major change	deforestation	Lake Tiefer See Klocksin (TSK)	German	Europe	53.59ºN, 12.53ºE	Dräger et al. (2016) Varve microfacies and varve preservation record of climate change and human impact for the last 6000years at Lake Tiefer See (NE Germany)
447	Biotic markers	Pollen-based vegitation openness	sediment	Partly varve counting	-4080–2010	>4 years	-750	Second major change	deforestation	Lake Tiefer See Klocksin (TSK)	German	Europe	53.59ºN, 12.53ºE	Dräger et al. (2016) Varve microfacies and varve preservation record of climate change and human impact for the last 6000years at Lake Tiefer See (NE Germany)
448	Biotic markers	Pollen-based vegitation openness	sediment	Partly varve counting	-4080–2010	>4 years	-2050	First major change	deforestation	Lake Tiefer See Klocksin (TSK)	German	Europe	53.59ºN, 12.53ºE	Dräger et al. (2016) Varve microfacies and varve preservation record of climate change and human impact for the last 6000years at Lake Tiefer See (NE Germany)
449	Inorganic geochemistry	Anthropogenic Pb MAR	sediment	Varve counting	1850–2002	<4 years	1982	Beginning of a substantial increase	metal polution	Lake Bolterskardet	Svalbard	Arctic	78.15ºN, 16.02ºE	Sun et al. (2006) A 150-year Record of Heavy Metals in the Varved Sediments of Lake Bolterskardet, Svalbard
450	Inorganic geochemistry	Anthropogenic Pb MAR	sediment	Varve counting	1850–2002	<4 years	1950	Higher than pre-1900 range	metal polution	Lake Bolterskardet	Svalbard	Arctic	78.15ºN, 16.02ºE	Sun et al. (2006) A 150-year Record of Heavy Metals in the Varved Sediments of Lake Bolterskardet, Svalbard
451	Inorganic geochemistry	Pb-206/Pb-207	sediment	Varve counting	-1000–1997	<4 years	1960	Lower than pre-1800 range	metal polution	Kassjön	Sweden	Europe_3	63.95ºN, 19.98ºE	Brännvall et al. (1999) The Medieval metal industry was the cradle of modern large-scale atmospheric lead pollution in northern Europe
452	Inorganic geochemistry	Pb-206/Pb-207	sediment	Varve counting	-1000–1997	>4 years	1494	Beginning of a substantial decrease	metal polution	Kassjön	Sweden	Europe_3	63.95ºN, 19.98ºE	Brännvall et al. (1999) The Medieval metal industry was the cradle of modern large-scale atmospheric lead pollution in northern Europe
453	Inorganic geochemistry	Pb-206/Pb-207	sediment	Varve counting	-1000–1997	>4 years	1121	Lower than pre-1000 range	metal polution	Kassjön	Sweden	Europe	63.95ºN, 19.98ºE	Brännvall et al. (1999) The Medieval metal industry was the cradle of modern large-scale atmospheric lead pollution in northern Europe
454	Inorganic geochemistry	Pb concentrations	sediment	Varve counting	-1000–1997	<4 years	1960	Higher than pre-1800 range	metal polution	Kassjön	Sweden	Europe_3	63.95ºN, 19.98ºE	Brännvall et al. (1999) The Medieval metal industry was the cradle of modern large-scale atmospheric lead pollution in northern Europe
455	Inorganic geochemistry	Pb concentrations	sediment	Varve counting	-1000–1997	>4 years	1471	Beginning of a substantial increase	metal polution	Kassjön	Sweden	Europe_3	63.95ºN, 19.98ºE	Brännvall et al. (1999) The Medieval metal industry was the cradle of modern large-scale atmospheric lead pollution in northern Europe
456	Inorganic geochemistry	Pb concentrations	sediment	Varve counting	-1000–1997	>4 years	1121	Higher than pre-1000 range	metal polution	Kassjön	Sweden	Europe	63.95ºN, 19.98ºE	Brännvall et al. (1999) The Medieval metal industry was the cradle of modern large-scale atmospheric lead pollution in northern Europe
457	Inorganic geochemistry	Pb-206/Pb-207	sediment	Varve counting	-500–1993	>4 years	1950	Lower than pre-1800 range	metal polution	Koltjärn	Sweden	Europe_3	63.35ºN, 18.52ºE	Brännvall et al. (1999) The Medieval metal industry was the cradle of modern large-scale atmospheric lead pollution in northern Europe
458	Inorganic geochemistry	Pb-206/Pb-207	sediment	Varve counting	-500–1993	>4 years	1500	Beginning of a substantial decrease	metal polution	Koltjärn	Sweden	Europe_3	63.35ºN, 18.52ºE	Brännvall et al. (1999) The Medieval metal industry was the cradle of modern large-scale atmospheric lead pollution in northern Europe
459	Inorganic geochemistry	Pb-206/Pb-207	sediment	Varve counting	-500–1993	>4 years	1061	Lower than pre-1000 range	metal polution	Koltjärn	Sweden	Europe	63.35ºN, 18.52ºE	Brännvall et al. (1999) The Medieval metal industry was the cradle of modern large-scale atmospheric lead pollution in northern Europe
460	Inorganic geochemistry	Pb concentrations	sediment	Varve counting	-500–1993	>4 years	1950	Higher than pre-1800 range	metal polution	Koltjärn	Sweden	Europe_3	63.35ºN, 18.52ºE	Brännvall et al. (1999) The Medieval metal industry was the cradle of modern large-scale atmospheric lead pollution in northern Europe
461	Inorganic geochemistry	Pb concentrations	sediment	Varve counting	-500–1993	>4 years	1459	Beginning of a substantial increase	metal polution	Koltjärn	Sweden	Europe_3	63.35ºN, 18.52ºE	Brännvall et al. (1999) The Medieval metal industry was the cradle of modern large-scale atmospheric lead pollution in northern Europe
462	Inorganic geochemistry	Pb concentrations	sediment	Varve counting	-500–1993	>4 years	1062	Higher than pre-1000 range	metal polution	Koltjärn	Sweden	Europe	63.35ºN, 18.52ºE	Brännvall et al. (1999) The Medieval metal industry was the cradle of modern large-scale atmospheric lead pollution in northern Europe
463	Inorganic geochemistry	Pb-206/Pb-207	sediment	Varve counting	805–1900	>4 years	1496	Beginning of a substantial decrease	metal polution	Norrtjärnsjön	Sweden	Europe_3	63.35ºN, 18.52ºE	Brännvall et al. (1999) The Medieval metal industry was the cradle of modern large-scale atmospheric lead pollution in northern Europe
464	Inorganic geochemistry	Pb-206/Pb-207	sediment	Varve counting	805–1900	>4 years	1098	Lower than pre-1000 range	metal polution	Norrtjärnsjön	Sweden	Europe	63.35ºN, 18.52ºE	Brännvall et al. (1999) The Medieval metal industry was the cradle of modern large-scale atmospheric lead pollution in northern Europe
465	Inorganic geochemistry	Pb concentrations	sediment	Varve counting	805–1900	>4 years	1496	Beginning of a substantial increase	metal polution	Norrtjärnsjön	Sweden	Europe_3	63.35ºN, 18.52ºE	Brännvall et al. (1999) The Medieval metal industry was the cradle of modern large-scale atmospheric lead pollution in northern Europe
466	Inorganic geochemistry	Pb concentrations	sediment	Varve counting	805–1900	>4 years	1171	Higher than pre-1000 range	metal polution	Norrtjärnsjön	Sweden	Europe	63.35ºN, 18.52ºE	Brännvall et al. (1999) The Medieval metal industry was the cradle of modern large-scale atmospheric lead pollution in northern Europe
467	Inorganic geochemistry	Pb-206/Pb-207	sediment	Varve counting	-910–1872	>4 years	1478	Beginning of a substantial increase	metal polution	Grånästjärn	Sweden	Europe_2	64.82ºN, 20.69ºE	Brännvall et al. (1999) The Medieval metal industry was the cradle of modern large-scale atmospheric lead pollution in northern Europe
468	Inorganic geochemistry	Pb-206/Pb-207	sediment	Varve counting	-910–1872	>4 years	1171	Higher than pre-1000 range	metal polution	Grånästjärn	Sweden	Europe	64.82ºN, 20.69ºE	Brännvall et al. (1999) The Medieval metal industry was the cradle of modern large-scale atmospheric lead pollution in northern Europe
469	Inorganic geochemistry	Pb concentrations	sediment	Varve counting	-910–1872	>4 years	1476	Beginning of a substantial increase	metal polution	Grånästjärn	Sweden	Europe_2	64.82ºN, 20.69ºE	Brännvall et al. (1999) The Medieval metal industry was the cradle of modern large-scale atmospheric lead pollution in northern Europe
470	Organic Geochemistry	δ15N	sediment	Varve counting	1725–2000	<4 years	1967	Beginning of a substantial increase	intense residential development	Pettaquamscutt River Estuary	USA	North America_2	41.50ºN, -71.45ºE	Hubeny et al. (2008) Anthropogenic influences on estuarine sedimentation and ecology examples from the varved sediments of the Pettaquamscutt River Estuary, Rhode Island
471	Organic Geochemistry	δ15N	sediment	Varve counting	1725–2000	<4 years	1961	Beginning of a small increase with a jump	intense residential development	Pettaquamscutt River Estuary	USA	North America_2	41.50ºN, -71.45ºE	Hubeny et al. (2008) Anthropogenic influences on estuarine sedimentation and ecology examples from the varved sediments of the Pettaquamscutt River Estuary, Rhode Island
472	Organic Geochemistry	δ15N	sediment	Varve counting	1725–2000	<4 years	1946	Higher than pre-1800 range	intense residential development	Pettaquamscutt River Estuary	USA	North America_2	41.50ºN, -71.45ºE	Hubeny et al. (2008) Anthropogenic influences on estuarine sedimentation and ecology examples from the varved sediments of the Pettaquamscutt River Estuary, Rhode Island
473	Organic Geochemistry	δ13C	sediment	Varve counting	1725–2000	<4 years	1995	Beginning of a substantial increase		Pettaquamscutt River Estuary	USA	North America_2	41.50ºN, -71.45ºE	Hubeny et al. (2008) Anthropogenic influences on estuarine sedimentation and ecology examples from the varved sediments of the Pettaquamscutt River Estuary, Rhode Island
474	Organic Geochemistry	δ13C	sediment	Varve counting	1725–2000	<4 years	1961	Beginning of a small increase with a jump		Pettaquamscutt River Estuary	USA	North America_2	41.50ºN, -71.45ºE	Hubeny et al. (2008) Anthropogenic influences on estuarine sedimentation and ecology examples from the varved sediments of the Pettaquamscutt River Estuary, Rhode Island
475	Biotic markers	Chlorophyll a MAR	sediment	Varve counting	1022–2000	<4 years	1961	Beginning of a substantial increase	eutrophication	Pettaquamscutt River Estuary	USA	North America_2	41.50ºN, -71.45ºE	Hubeny et al. (2008) Anthropogenic influences on estuarine sedimentation and ecology examples from the varved sediments of the Pettaquamscutt River Estuary, Rhode Island
476	Biotic markers	Chlorophyll a MAR	sediment	Varve counting	1022–2000	<4 years	1913	Higher than pre-1800 range	eutrophication	Pettaquamscutt River Estuary	USA	North America_2	41.50ºN, -71.45ºE	Hubeny et al. (2008) Anthropogenic influences on estuarine sedimentation and ecology examples from the varved sediments of the Pettaquamscutt River Estuary, Rhode Island
477	Biotic markers	Bacteriochlorophyll e MAR	sediment	Varve counting	1022–2000	<4 years	1893	Higher than pre-1800 range	increase in turbidity	Pettaquamscutt River Estuary	USA	North America_2	41.50ºN, -71.45ºE	Hubeny et al. (2008) Anthropogenic influences on estuarine sedimentation and ecology examples from the varved sediments of the Pettaquamscutt River Estuary, Rhode Island
478	Biotic markers	Beta-caroten MAR	sediment	Varve counting	1022–2000	<4 years	1891	Higher than pre-1800 range		Pettaquamscutt River Estuary	USA	North America_2	41.50ºN, -71.45ºE	Hubeny et al. (2008) Anthropogenic influences on estuarine sedimentation and ecology examples from the varved sediments of the Pettaquamscutt River Estuary, Rhode Island
479	Biotic markers	Steryl chlorine ester MAR	sediment	Varve counting	1022–2000	<4 years	1826	Higher than pre-1800 range		Pettaquamscutt River Estuary	USA	North America_2	41.50ºN, -71.45ºE	Hubeny et al. (2008) Anthropogenic influences on estuarine sedimentation and ecology examples from the varved sediments of the Pettaquamscutt River Estuary, Rhode Island
480	Biotic markers	Pollen of Ambrosia and Rumex	sediment	Varve counting	1525–1999	>4 years	1763	Higher than pre-1700 range	plantation	Pettaquamscutt River Estuary	USA	North America_2	41.50ºN, -71.45ºE	Hubeny et al. (2008) Anthropogenic influences on estuarine sedimentation and ecology examples from the varved sediments of the Pettaquamscutt River Estuary, Rhode Island
481	Biotic markers	Total percentage of tree pollen	sediment	Varve counting	1525–1999	>4 years	1786	Lower than pre-1750 range	plantation	Pettaquamscutt River Estuary	USA	North America_2	41.50ºN, -71.45ºE	Hubeny et al. (2008) Anthropogenic influences on estuarine sedimentation and ecology examples from the varved sediments of the Pettaquamscutt River Estuary, Rhode Island
482	Organic Geochemistry	δ13C	sediment	Varve counting	-700–2004	<4 years	1962	Higher than pre-1900 range		Lake Bosumtwi	Ghana	Africa	6.51ºN, -1.41ºE	Shanahan 2013 Spatial and temporal variability in sedimentological and geochemical properties of sediments from an anoxic crater lake in West Africa: Implications for paleoenvironmental reconstructions
483	Organic Geochemistry	δ13C	sediment	Varve counting	-700–2004	<4 years	1941	Lower than pre-1800 range		Lake Bosumtwi	Ghana	Africa	6.51ºN, -1.41ºE	Shanahan 2013 Spatial and temporal variability in sedimentological and geochemical properties of sediments from an anoxic crater lake in West Africa: Implications for paleoenvironmental reconstructions
484	Organic Geochemistry	δ15N	sediment	Varve counting	-700–2004	<4 years	1962	Lower than pre-1800 range		Lake Bosumtwi	Ghana	Africa	6.51ºN, -1.41ºE	Shanahan 2013 Spatial and temporal variability in sedimentological and geochemical properties of sediments from an anoxic crater lake in West Africa: Implications for paleoenvironmental reconstructions
485	Organic Geochemistry	TOC/TN	sediment	Varve counting	-700–2004	>4 years	1900	Higher than pre-1800 range		Lake Bosumtwi	Ghana	Africa	6.51ºN, -1.41ºE	Shanahan 2013 Spatial and temporal variability in sedimentological and geochemical properties of sediments from an anoxic crater lake in West Africa: Implications for paleoenvironmental reconstructions
486	Inorganic geochemistry	Fe concentrations	sediment	Varve counting	-700–2004	<4 years	1970	Higher than pre-1800 range		Lake Bosumtwi	Ghana	Africa	6.51ºN, -1.41ºE	Shanahan 2013 Spatial and temporal variability in sedimentological and geochemical properties of sediments from an anoxic crater lake in West Africa: Implications for paleoenvironmental reconstructions
487	Biotic markers	Alexandrium MAR	sediment	Varve counting	1936–1994	<4 years	1954	Higher than pre-1800 range	red tide	Saanich Inlet (box core 11)	USA	North America_2	8.75ºN, -123.5ºE	Mudie 2002 Palynological records of red tide-producing species in Canada: past trends and implications for the future
488	Biotic markers	Akashiwo sanguinea MAR	sediment	Varve counting	1936–1994	<4 years	1979	Higher than pre-1950 range	red tide	Saanich Inlet (box core 11)	USA	North America_2	8.75ºN, -123.5ºE	Mudie 2002 Palynological records of red tide-producing species in Canada: past trends and implications for the future
489	Biotic markers	Gonyaulex spinifera MAR	sediment	Varve counting	1936–1994	<4 years	1990	Higher than pre-1800 range	red tide	Saanich Inlet (box core 11)	USA	North America_2	8.75ºN, -123.5ºE	Mudie 2002 Palynological records of red tide-producing species in Canada: past trends and implications for the future
490	Organic Geochemistry	amino-acid (phenylalanine) δ15N	coral skeleton		300–2000	>4 years	1942	Higher than pre-1800 range	coastal eutrophication and hypoxia	De Soto Slope subprovince, Gulf of Mexico	USA	North America_2	29.1ºN, -88.4ºE	Prouty 2014 Deep-sea coral record of human impact on watershed quality in the Mississippi River Basin
491	Inorganic geochemistry	Re concentrations	coral skeleton		300–2000	<4 years	1916	Beginning of a substantial increase	coal production	De Soto Slope subprovince, Gulf of Mexico	USA	North America_2	29.1ºN, -88.4ºE	Prouty 2014 Deep-sea coral record of human impact on watershed quality in the Mississippi River Basin
492	Inorganic geochemistry	Re concentrations	coral skeleton		300–2000	<4 years	1902	Higher than pre-1900 range	coal production	De Soto Slope subprovince, Gulf of Mexico	USA	North America_2	29.1ºN, -88.4ºE	Prouty 2014 Deep-sea coral record of human impact on watershed quality in the Mississippi River Basin
493	Organic Geochemistry	δ13C	Ice core		1006-2004	<4 years	1962	Inflection point		South Pole, Low Dome Ice		Antarctica	66.73°S, 112.83°E	Francey, 1999 A 1000-year high precision record of 13C in atmospheric CO2; Rubino 2013 A revised 1000 year atmosphericı13C-CO2record from Law Dome and South Pole, AntarcticaM.
494	Inorganic geochemistry	CO2 concentrations	Ice core		1006-2004	<4 years	1962	Inflection point		South Pole, Low Dome Ice		Antarctica	66.73°S, 112.83°E	Francey, 1999 A 1000-year high precision record of 13C in atmospheric CO2; Rubino 2013 A revised 1000 year atmosphericı13C-CO2record from Law Dome and South Pole, AntarcticaM.
495	Organic Geochemistry	δ13C	Ice core		1006-2004	<4 years	1851	Beginning of a substantial decrease		South Pole, Low Dome Ice		Antarctica	66.73°S, 112.83°E	Francey, 1999 A 1000-year high precision record of 13C in atmospheric CO2; Rubino 2013 A revised 1000 year atmosphericı13C-CO2record from Law Dome and South Pole, AntarcticaM.
496	Organic Geochemistry	δ13C	Ice core		1006-2004	>4 years	1833	Beginning of a substantial increase		South Pole, Low Dome Ice		Antarctica	66.73°S, 112.83°E	Francey, 1999 A 1000-year high precision record of 13C in atmospheric CO2; Rubino 2013 A revised 1000 year atmosphericı13C-CO2record from Law Dome and South Pole, AntarcticaM.
497	Inorganic geochemistry	CO2 concentrations	Ice core		1006-2004	>4 years	1826	Higher than pre-1800 range		South Pole, Low Dome Ice		Antarctica	66.73°S, 112.83°E	Francey, 1999 A 1000-year high precision record of 13C in atmospheric CO2; Rubino 2013 A revised 1000 year atmosphericı13C-CO2record from Law Dome and South Pole, AntarcticaM.
498	Organic Geochemistry	δ15N	coral skeleton		1680-2012	<4 years	1948	Lower than pre-1900 range	N cycle change	Great Barrier Reef (Pandor)	Australia	Oceania	18.81ºS, 146.43ºE	Erler 2020 Coral skeletons reveal the history of nitrogen cycling in the coastal Great Barrier Reef
499	Organic Geochemistry	δ15N	coral skeleton		1680-2012	<4 years	1958	Lower than pre-1900 range	N cycle change	Great Barrier Reef (Havannah)	Australia	Oceania	19.15ºS, 146.87ºE	Erler 2020 Coral skeletons reveal the history of nitrogen cycling in the coastal Great Barrier Reef
500	Organic Geochemistry	δ15N	coral skeleton		1680-2012	<4 years	1821	Lower than pre-1800 range	N cycle change	Great Barrier Reef (Havannah)	Australia	Oceania	19.15ºS, 146.87ºE	Erler 2020 Coral skeletons reveal the history of nitrogen cycling in the coastal Great Barrier Reef
501	Organic Geochemistry	δ15N	coral skeleton		1680-2012	<4 years	1953	Lower than pre-1900 range	N cycle change	Great Barrier Reef ( Magnetic Island)	Australia	Oceania	19.15ºS, 146.87ºE	Erler 2020 Coral skeletons reveal the history of nitrogen cycling in the coastal Great Barrier Reef
502	Inorganic geochemistry	Intensity of luminescent (Running 21-yr standard deviation)	coral skeleton		1648-2011	<4 years	1984	Beginning of a substantial increase	soil erosion by sheep and cattle	Great Barrier Reef (Havannah)	Australia	Oceania	18.84ºS, 146.54ºE	Lough 2015 Freshwater impacts in the central Great Barrier Reef
503	Inorganic geochemistry	Intensity of luminescent (Running 21-yr standard deviation)	coral skeleton		1648-2011	<4 years	1984	Beginning of a small increase with a jump	soil erosion by sheep and cattle	Great Barrier Reef (Havannah)	Australia	Oceania	18.84ºS, 146.54ºE	Lough 2015 Freshwater impacts in the central Great Barrier Reef
504	Inorganic geochemistry	Intensity of luminescent (Running 21-yr standard deviation)	coral skeleton		1648-2011	<4 years	1862	Higher than pre-1800 range	soil erosion by sheep and cattle	Great Barrier Reef (Havannah)	Australia	Oceania	18.84ºS, 146.54ºE	Lough 2015 Freshwater impacts in the central Great Barrier Reef
505	Inorganic geochemistry	δ11B	coral skeleton		1724-2009	<4 years	1947	Beginning of a substantial decrease	Ocean acidification	Bermuda		North America_2	32.32°N, 64.72°W	Goodkin 2015 Ocean circulation and biogeochemistry moderate interannual and decadal surface water pH changes in the Sargasso Sea
506	Inorganic geochemistry	δ11B	coral skeleton		1724-2009	<4 years	1923	Lower than pre-1900 range	Ocean acidification	Bermuda		North America_2	32.32°N, 64.72°W	Goodkin 2015 Ocean circulation and biogeochemistry moderate interannual and decadal surface water pH changes in the Sargasso Sea
507	Organic Geochemistry	δ13C	coral skeleton		1807-2004	<4 years	1985	Beginning of a substantial decrease	Suess effect	Arlington, Great Barrier Reef	Australia	Oceania	16.68°S, 146.11ºE	Wei 2009 Evidence for ocean acidification in the Great Barrier Reef of Australia
508	Organic Geochemistry	δ13C	coral skeleton		1807-2004	<4 years	1932	Lower than pre-1900 range	Suess effect	Arlington, Great Barrier Reef	Australia	Oceania	16.68°S, 146.11ºE	Wei 2009 Evidence for ocean acidification in the Great Barrier Reef of Australia
509	Inorganic geochemistry	δ11B	coral skeleton		1807-2004	<4 years	1997	Beginning of a substantial decrease	Ocean acidification	Arlington, Great Barrier Reef	Australia	Oceania	16.68°S, 146.11ºE	Wei 2009 Evidence for ocean acidification in the Great Barrier Reef of Australia
510	Inorganic geochemistry	δ11B	coral skeleton		1807-2004	<4 years	1932	Lower than pre-1900 range	Ocean acidification	Arlington, Great Barrier Reef	Australia	Oceania	16.68°S, 146.11ºE	Wei 2009 Evidence for ocean acidification in the Great Barrier Reef of Australia
511	Inorganic geochemistry	δ11B	coral skeleton		1853-2011	<4 years	1930	Lower than pre-1900 range	Ocean acidification	Hinan, South China Sea	China	East Asia	19.283°N, 110.65ºE	Wei 2015 Decadal variability in seawater pH in the West Pacific: Evidence from coral δ11B records
512	Organic Geochemistry	δ13C	coral skeleton		1853-2011	<4 years	1940	Lower than pre-1900 range	Suess effect	Hinan, South China Sea	China	East Asia	19.283°N, 110.65ºE	Wei 2015 Decadal variability in seawater pH in the West Pacific: Evidence from coral δ11B records
513	Inorganic geochemistry	δ11B	coral skeleton		1840-2000	<4 years	1959	Lower than pre-1900 range	Ocean acidification	South China Sea	China	East Asia	18.2°N, 109.499ºE	Liu 2014 Acceleration of modern acidification in the South China Sea driven by anthropogenic CO2
514	Inorganic geochemistry	δ11B	coral skeleton		1840-2000	<4 years	1919	Lower than pre-1900 range	Ocean acidification	South China Sea	China	East Asia	18.2°N, 109.499ºE	Liu 2014 Acceleration of modern acidification in the South China Sea driven by anthropogenic CO2
515	Inorganic geochemistry	δ11B	coral skeleton		1910-2007	>4 years	1987	Beginning of a substantial decrease	Ocean acidification	Kikaijima	Japan	East Asia	28.3°N, 130.0ºE	Kubota 2017 Rapid decline in pH of coral calcification fluid due to incorporation of anthropogenic CO2
516	Inorganic geochemistry	δ11B	coral skeleton		1910-2007	>4 years	1955	Lower than pre-1950 range	Ocean acidification	Kikaijima	Japan	East Asia	28.3°N, 130.0ºE	Kubota 2017 Rapid decline in pH of coral calcification fluid due to incorporation of anthropogenic CO2
517	Organic Geochemistry	δ13C	coral skeleton		1910-2007	>4 years	1987	Beginning of a substantial decrease	Suess effect	Kikaijima	Japan	East Asia	28.3°N, 130.0ºE	Kubota 2017 Rapid decline in pH of coral calcification fluid due to incorporation of anthropogenic CO2
518	Organic Geochemistry	δ13C	coral skeleton		1910-2007	>4 years	1968	Lower than pre-1950 range	Suess effect	Kikaijima	Japan	East Asia	28.3°N, 130.0ºE	Kubota 2017 Rapid decline in pH of coral calcification fluid due to incorporation of anthropogenic CO2
519	Inorganic geochemistry	δ11B	coral skeleton		1910-2007	>4 years	1982	Lower than pre-1950 range	Ocean acidification	Chichijima	Japan	East Asia	27.1°N, 142.2ºE	Kubota 2017 Rapid decline in pH of coral calcification fluid due to incorporation of anthropogenic CO2
520	Organic Geochemistry	δ13C	coral skeleton		1910-2007	>4 years	1991	Lower than pre-1950 range	Ocean acidification	Chichijima	Japan	East Asia	27.1°N, 142.2ºE	Kubota 2017 Rapid decline in pH of coral calcification fluid due to incorporation of anthropogenic CO2
521	Inorganic geochemistry	δ11B	coral skeleton		1940-1999	<4 years	1981	Beginning of a substantial decrease	Ocean acidification	Guam		Oceania	13.6°S, 144.80ºE	Shinjo 2013 Ocean acidification trend in the tropical North Pacific since the mid-20th century reconstructed from a coral archive
522	Inorganic geochemistry	δ11B	coral skeleton		1940-1999	<4 years	1951	Lower than pre-1950 range	Ocean acidification	Guam		Oceania	13.6°S, 144.80ºE	Shinjo 2013 Ocean acidification trend in the tropical North Pacific since the mid-20th century reconstructed from a coral archive
523	Organic Geochemistry	δ13C	coral skeleton		1940-1999	<4 years	1971	Lower than pre-1950 range	Ocean acidification	Guam		Oceania	13.6°S, 144.80ºE	Shinjo 2013 Ocean acidification trend in the tropical North Pacific since the mid-20th century reconstructed from a coral archive
524	Inorganic geochemistry	δ11B	coral skeleton		1912-2008	<4 years	1974	Lower than pre-1950 range	Ocean acidification	FR-02	Guatemala	North America_2	16.137ºN, 88.253ºW	Fowell 2018 Historical Trends in pH and Carbonate Biogeochemistry on the 548 Belize Mesoamerican Barrier Reef System
525	Organic Geochemistry	δ13C	coral skeleton		1912-2008	<4 years	1985	Beginning of a substantial decrease	Suess effect	FR-02	Guatemala	North America_2	16.137ºN, 88.253ºW	Fowell 2018 Historical Trends in pH and Carbonate Biogeochemistry on the 548 Belize Mesoamerican Barrier Reef System
526	Organic Geochemistry	δ13C	coral skeleton		1912-2008	<4 years	1980	Lower than pre-1950 range	Suess effect	FR-02	Guatemala	North America_2	16.137ºN, 88.253ºW	Fowell 2018 Historical Trends in pH and Carbonate Biogeochemistry on the 548 Belize Mesoamerican Barrier Reef System
527	Inorganic geochemistry	δ11B	coral skeleton		1912-2008	<4 years	1988	Lower than pre-1950 range	Ocean acidification	BR-06	Guatemala	North America_2	16.140ºN, 88.260ºW	Fowell 2018 Historical Trends in pH and Carbonate Biogeochemistry on the 548 Belize Mesoamerican Barrier Reef System
528	Organic Geochemistry	δ13C	coral skeleton		1912-2008	<4 years	1978	Beginning of a substantial decrease	Suess effect	BR-06	Guatemala	North America_2	16.140ºN, 88.260ºW	Fowell 2018 Historical Trends in pH and Carbonate Biogeochemistry on the 548 Belize Mesoamerican Barrier Reef System
529	Organic Geochemistry	δ13C	coral skeleton		1912-2008	<4 years	1967	Lower than pre-1950 range	Suess effect	BR-06	Guatemala	North America_2	16.140ºN, 88.260ºW	Fowell 2018 Historical Trends in pH and Carbonate Biogeochemistry on the 548 Belize Mesoamerican Barrier Reef System
530	Inorganic geochemistry	δ11B	coral skeleton		1692-2011	<4 years	1972	Beginning of a substantial decrease	Ocean acidification	New Caledonia	New Caledonia	Oceania	22.36°S, 166.26°E	Wu 2018 Surface ocean pH variations since 1689 CE and recent ocean acidification in the tropical South Pacific
531	Inorganic geochemistry	δ11B	coral skeleton		1692-2011	<4 years	1961	Beginning of a small decrease with a jump	Ocean acidification	New Caledonia	New Caledonia	Oceania	22.36°S, 166.26°E	Wu 2018 Surface ocean pH variations since 1689 CE and recent ocean acidification in the tropical South Pacific
532	Inorganic geochemistry	δ11B	coral skeleton		1692-2011	<4 years	1904	Lower than pre-1800 range	Ocean acidification	New Caledonia	New Caledonia	Oceania	22.36°S, 166.26°E	Wu 2018 Surface ocean pH variations since 1689 CE and recent ocean acidification in the tropical South Pacific
533	Organic Geochemistry	δ13C	coral skeleton		1692-2011	<4 years	1985	Beginning of a substantial decrease	Ocean acidification	New Caledonia	New Caledonia	Oceania	22.36°S, 166.26°E	Wu 2018 Surface ocean pH variations since 1689 CE and recent ocean acidification in the tropical South Pacific
534	Organic Geochemistry	δ13C	coral skeleton		1692-2011	<4 years	1975	Beginning of a small decrease with a jump	Ocean acidification	New Caledonia	New Caledonia	Oceania	22.36°S, 166.26°E	Wu 2018 Surface ocean pH variations since 1689 CE and recent ocean acidification in the tropical South Pacific
535	Organic Geochemistry	δ13C	coral skeleton		1692-2011	<4 years	1943	Lower than pre-1800 range	Ocean acidification	New Caledonia	New Caledonia	Oceania	22.36°S, 166.26°E	Wu 2018 Surface ocean pH variations since 1689 CE and recent ocean acidification in the tropical South Pacific
536	Inorganic geochemistry	δ18O	coral skeleton		1692-2011	<4 years	1912	Beginning of a substantial increase	Warming	New Caledonia	New Caledonia	Oceania	22.36°S, 166.26°E	Wu 2018 Surface ocean pH variations since 1689 CE and recent ocean acidification in the tropical South Pacific
537	Inorganic geochemistry	δ18O	coral skeleton		1692-2011	<4 years	1894	Beginning of a small increase with a jump	Warming	New Caledonia	New Caledonia	Oceania	22.36°S, 166.26°E	Wu 2018 Surface ocean pH variations since 1689 CE and recent ocean acidification in the tropical South Pacific
538	Inorganic geochemistry	δ18O	coral skeleton		1692-2011	<4 years	1814	Higher than pre-1800 range	Warming	New Caledonia	New Caledonia	Oceania	22.36°S, 166.26°E	Wu 2018 Surface ocean pH variations since 1689 CE and recent ocean acidification in the tropical South Pacific
539	Inorganic geochemistry	δ11B	coral skeleton		1781-1990	<4 years	1997	Beginning of a substantial decrease	Ocean acidification	Flinders Reef	Australia	Oceania	17.5°S, 148.3°E	Pelejero 2005 Preindustrial to Modern Interdecadal Variability in Coral Reef pH
540	Inorganic geochemistry	δ11B	coral skeleton		1781-1990	<4 years	1892	Beginning of a small decrease with a jump	Ocean acidification	Flinders Reef	Australia	Oceania	17.5°S, 148.3°E	Pelejero 2005 Preindustrial to Modern Interdecadal Variability in Coral Reef pH
541	Inorganic geochemistry	δ11B	coral skeleton		1781-1990	<4 years	1847	Lower than pre-1800 range	Ocean acidification	Flinders Reef	Australia	Oceania	17.5°S, 148.3°E	Pelejero 2005 Preindustrial to Modern Interdecadal Variability in Coral Reef pH
542	Organic Geochemistry	δ13C	coral skeleton		1708-1988	<4 years	1973	Lower than pre-1800 range	Suess effect	Flinders Reef	Australia	Oceania	17.5°S, 148.3°E	Pelejero 2005 Preindustrial to Modern Interdecadal Variability in Coral Reef pH
543	Organic Geochemistry	δ13C	coral skeleton		1390-1993	<4 years	1972	Inflection point	Suess effect	Pedro Bank	Jamaica	North America_2	18.456°N, 77.957ºW	Böhm 2002 Evidence for preindustrial variations in the marine surface water carbonate system from coralline sponges
544	Organic Geochemistry	δ13C	coral skeleton		1390-1993	<4 years	1943	Inflection point	Suess effect	Pedro Bank	Jamaica	North America_2	18.456°N, 77.957ºW	Böhm 2002 Evidence for preindustrial variations in the marine surface water carbonate system from coralline sponges
545	Organic Geochemistry	δ13C	coral skeleton		1390-1993	<4 years	1827	Beginning of a substantial decrease	Suess effect	Pedro Bank	Jamaica	North America_2	18.456°N, 77.957ºW	Böhm 2002 Evidence for preindustrial variations in the marine surface water carbonate system from coralline sponges
546	Organic Geochemistry	δ13C	coral skeleton		1390-1993	<4 years	1807	Lower than pre-1800 range	Suess effect	Pedro Bank	Jamaica	North America_2	18.456°N, 77.957ºW	Böhm 2002 Evidence for preindustrial variations in the marine surface water carbonate system from coralline sponges
547	Organic Geochemistry	δ13C	coral skeleton		1368-1993	<4 years	1960	Inflection point	Suess effect	Rio Bueno and Montego Bay (Ce96-1)	Jamaica	North America_2	18.456°N, 77.957ºW	Böhm 2002 Evidence for preindustrial variations in the marine surface water carbonate system from coralline sponges
548	Organic Geochemistry	δ13C	coral skeleton		1368-1993	<4 years	1878	Beginning of a substantial decrease	Suess effect	Rio Bueno and Montego Bay (Ce96-1)	Jamaica	North America_2	18.456°N, 77.957ºW	Böhm 2002 Evidence for preindustrial variations in the marine surface water carbonate system from coralline sponges
549	Organic Geochemistry	δ13C	coral skeleton		1368-1993	<4 years	1830	Lower than pre-1800 range	Suess effect	Rio Bueno and Montego Bay (Ce96-1)	Jamaica	North America_2	18.456°N, 77.957ºW	Böhm 2002 Evidence for preindustrial variations in the marine surface water carbonate system from coralline sponges
550	Organic Geochemistry	δ13C	coral skeleton		1368-1993	<4 years	1958	Inflection point	Suess effect	Rio Bueno and Montego Bay (Ce95-2)	Jamaica	North America_2	18.456°N, 77.957ºW	Böhm 2002 Evidence for preindustrial variations in the marine surface water carbonate system from coralline sponges
551	Organic Geochemistry	δ13C, pCO2	Ice core		1388-1997	>4 years	1962	Inflection point	Suess effect	Low Dome		Antarctica	66.77°S, 112.80°E	Etheridgeet al.1996, Francey et al., 1999
552	Organic Geochemistry	δ13C, pCO2	Ice core		1388-1997	>4 years	1882	Beginning of a substantial decrease	Suess effect	Low Dome		Antarctica	66.77°S, 112.80°E	Etheridgeet al.1996, Francey et al., 1999
553	Organic Geochemistry	δ13C, pCO2	Ice core		1388-1997	>4 years	1835	Lower than pre-1800 range	Suess effect	Low Dome		Antarctica	66.77°S, 112.80°E	Etheridgeet al.1996, Francey et al., 1999
554	Organic Geochemistry	δ13C	coral skeleton		1953-1999	<4 years	1973	Inflection point	Suess effect	Vanua Lava	Vanuatu	Oceania	13.8°S,167.5°E	Fallon 2003 Carbon isotope constraints on vertical mixing and air-sea CO2 exchange
555	Inorganic geochemistry	δ18O	coral skeleton		1917-2004	<4 years	1959	Beginning of a substantial increase	Suess effect	Rasdhoo Atoll, Indian Ocean		South Asia	4.28°N, 72.98°E	Storz 2013 Evaluation of oxygen isotope and Sr/Ca ratios from a Maldivian scleractinian coral for reconstruction of climate variability in the northwestern Indian Ocean
556	Inorganic geochemistry	δ18O	coral skeleton		1917-2004	<4 years	1953	Higher than pre-1950 range	Suess effect	Rasdhoo Atoll, Indian Ocean		South Asia	4.28°N, 72.98°E	Storz 2013 Evaluation of oxygen isotope and Sr/Ca ratios from a Maldivian scleractinian coral for reconstruction of climate variability in the northwestern Indian Ocean
557	Organic Geochemistry	δ15N	Ice core		1750-2005	<4 years	1956	Beginning of a substantial decrease	Soil-derived NOx	Greenland		Arctic	72.60ºN, 38.50ºW	Hastings 2009 Anthropogenic Impacts on NitrogenIsotopes of Ice-Core Nitrate
558	Organic Geochemistry	δ15N	Ice core		1750-2005	<4 years	1910	Beginning of a small decrease with a jump	Soil-derived NOx	Greenland		Arctic	72.60ºN, 38.50ºW	Hastings 2009 Anthropogenic Impacts on NitrogenIsotopes of Ice-Core Nitrate
559	Organic Geochemistry	δ15N	Ice core		1750-2005	<4 years	1860	Lower than pre-1800 range	Soil-derived NOx	Greenland		Arctic	72.60ºN, 38.50ºW	Hastings 2009 Anthropogenic Impacts on NitrogenIsotopes of Ice-Core Nitrate
560	Inorganic geochemistry	Nitrate concentarations	Ice core		1750-2005	<4 years	1983	Beginning of a substantial increase	Soil-derived NOx	Greenland		Arctic	72.60ºN, 38.50ºW	Hastings 2009 Anthropogenic Impacts on NitrogenIsotopes of Ice-Core Nitrate
561	Inorganic geochemistry	Nitrate concentarations	Ice core		1750-2005	<4 years	1953	Higher than pre-1900 range	Soil-derived NOx	Greenland		Arctic	72.60ºN, 38.50ºW	Hastings 2009 Anthropogenic Impacts on NitrogenIsotopes of Ice-Core Nitrate
562	Inorganic geochemistry	Nitrate D17O	Ice core		-428–2006	<4 years	1965	Lower than pre-1800 range	an increased importance of RO2 over O3 in NOx cycling	West Antarctic Ice Sheet Divide		Antarctica	79.467ºS, 112.085ºW	Sofen 2014 WAIS Divide ice core suggests sustained changes in the atmospheric formation pathways of sulfate and nitrate since the 19th century in the extratropical Southern Hemisphere
563	Inorganic geochemistry	SO42- concentrations (summer)	Ice core		1921-2004	<4 years	1952	Higher than pre-1950 range		Col du Dôme, Mount Blanc massif	France	Europe_2	45.83ºN, 6.87°E	Preunkert 2013 Towards a quasi-complete reconstruction of past atmospheric aerosol load and composition (organic and inorganic) over Europe since 1920 inferred from Alpine ice cores
564	Inorganic geochemistry	NO3 - concentrations (summer)	Ice core		1921-2004	<4 years	1956	Higher than pre-1950 range		Col du Dôme, Mount Blanc massif	France	Europe_2	45.83ºN, 6.87°E	Preunkert 2013 Towards a quasi-complete reconstruction of past atmospheric aerosol load and composition (organic and inorganic) over Europe since 1920 inferred from Alpine ice cores
565	Inorganic geochemistry	NH4+ concentrations (summer)	Ice core		1921-2004	<4 years	1956	Higher than pre-1950 range		Col du Dôme, Mount Blanc massif	France	Europe_2	45.83ºN, 6.87°E	Preunkert 2013 Towards a quasi-complete reconstruction of past atmospheric aerosol load and composition (organic and inorganic) over Europe since 1920 inferred from Alpine ice cores
566	Organic Geochemistry	Water soluble organic carbon (summer)	Ice core		1921-2004	<4 years	1954	Higher than pre-1950 range		Col du Dôme, Mount Blanc massif	France	Europe_2	45.83ºN, 6.87°E	Preunkert 2013 Towards a quasi-complete reconstruction of past atmospheric aerosol load and composition (organic and inorganic) over Europe since 1920 inferred from Alpine ice cores
567	Organic Geochemistry	Disolved organic carbon (summer)	Ice core		1921-2004	<4 years	1956	Higher than pre-1950 range		Col du Dôme, Mount Blanc massif	France	Europe_2	45.83ºN, 6.87°E	Preunkert 2013 Towards a quasi-complete reconstruction of past atmospheric aerosol load and composition (organic and inorganic) over Europe since 1920 inferred from Alpine ice cores
568	Inorganic geochemistry	Ca2+ concentrations (summer)	Ice core		1921-2004	<4 years	1956	Higher than pre-1950 range		Col du Dôme, Mount Blanc massif	France	Europe_2	45.83ºN, 6.87°E	Preunkert 2013 Towards a quasi-complete reconstruction of past atmospheric aerosol load and composition (organic and inorganic) over Europe since 1920 inferred from Alpine ice cores
569	Inorganic geochemistry	CH4 concentrations	Ice core		1-1995	<4 years	1953	Inflection point		Low Dome		Antarctica	66.73°S, 112.83°E	MacFarling et al. 2006 Law Dome CO2, CH4 and N2O ice core records extended to 2000 years BP
570	Inorganic geochemistry	CH4 concentrations	Ice core		1-1995	<4 years	1906	Inflection point		Low Dome		Antarctica	66.73°S, 112.83°E	MacFarling et al. 2006 Law Dome CO2, CH4 and N2O ice core records extended to 2000 years BP
571	Inorganic geochemistry	CH4 concentrations	Ice core		1-1995	>4 years	1770	Higher than pre-1750 range		Low Dome		Antarctica	66.73°S, 112.83°E	MacFarling et al. 2006 Law Dome CO2, CH4 and N2O ice core records extended to 2000 years BP
572	Inorganic geochemistry	N2O concentrations	Ice core		1-1996	<4 years	1963	Inflection point		Low Dome		Antarctica	66.73°S, 112.83°E	Wolff EW, Spahni R. 2007 Methane and nitrous oxide in the ice core record. Phil. Trans. R. Soc. A 365, 1775–1792.
573	Inorganic geochemistry	N2O concentrations	Ice core		1-1996	>4 years	1877	Beginning of a small increase with a jump		Low Dome		Antarctica	66.73°S, 112.83°E	Wolff EW, Spahni R. 2007 Methane and nitrous oxide in the ice core record. Phil. Trans. R. Soc. A 365, 1775–1792.
574	Inorganic geochemistry	N2O concentrations	Ice core		1-1996	>4 years	1761	Higher than pre-1750 range		Low Dome		Antarctica	66.73°S, 112.83°E	Wolff EW, Spahni R. 2007 Methane and nitrous oxide in the ice core record. Phil. Trans. R. Soc. A 365, 1775–1792.
575	Inorganic geochemistry	CO2 concentrations	Ice core		1-1996	<4 years	1954	Inflection point		Low Dome		Antarctica	66.73°S, 112.83°E	MacFarling Meure 2006 Law Dome CO2, CH4 and N2O ice core records extended to 2000 years BP
576	Inorganic geochemistry	CO2 concentrations	Ice core		1-1996	<4 years	1844	Beginning of a small increase with a jump		Low Dome		Antarctica	66.73°S, 112.83°E	MacFarling Meure 2006 Law Dome CO2, CH4 and N2O ice core records extended to 2000 years BP
577	Inorganic geochemistry	CO2 concentrations	Ice core		1-1996	>4 years	1813	Higher than pre-1750 range		Low Dome		Antarctica	66.73°S, 112.83°E	MacFarling 2006 Law Dome CO2, CH4 and N2O ice core records extended to 2000 years BP
578	Inorganic geochemistry	CH4 concentrations	Ice core		284-1967	<4 years	1947	Inflection point		NEEM-2011-S1, Greenland		Arctic	77.451ºN, 51.061ºW	Rhodes 2013 Continuous methane measurements from a late Holocene Greenland ice core: Atmospheric and in-situ signals
579	Inorganic geochemistry	CH4 concentrations	Ice core		284-1967	<4 years	1809	Beginning of a substantial increase		NEEM-2011-S1, Greenland		Arctic	77.451ºN, 51.061ºW	Rhodes 2013 Continuous methane measurements from a late Holocene Greenland ice core: Atmospheric and in-situ signals
580	Inorganic geochemistry	CH4 concentrations	Ice core		284-1967	<4 years	1775	Higher than pre-1750 range		NEEM-2011-S1, Greenland		Arctic	77.451ºN, 51.061ºW	Rhodes 2013 Continuous methane measurements from a late Holocene Greenland ice core: Atmospheric and in-situ signals
581	Inorganic geochemistry	NO3 - concentrations	Ice core		1222-2009	<4 years	1974	Beginning of a substantial increase		Lomonosovfonna, Svalbard		Arctic	78.49ºN, 17.43ºE	Wendl 2015 800-year ice-core record of nitrogen deposition in Svalbard linked to ocean productivity and biogenic emissions
582	Inorganic geochemistry	NO3 - concentrations	Ice core		1222-2009	<4 years	1956	Higher than pre-1800 range		Lomonosovfonna, Svalbard		Arctic	78.49ºN, 17.43ºE	Wendl 2015 800-year ice-core record of nitrogen deposition in Svalbard linked to ocean productivity and biogenic emissions
583	Inorganic geochemistry	NH4+ concentrations	Ice core		1222-2009	<4 years	1969	Beginning of a substantial increase		Lomonosovfonna, Svalbard		Arctic	78.49ºN, 17.43ºE	Wendl 2015 800-year ice-core record of nitrogen deposition in Svalbard linked to ocean productivity and biogenic emissions
584	Inorganic geochemistry	NH4+ concentrations	Ice core		1222-2009	<4 years	1959	Beginning of a small increase with a jump		Lomonosovfonna, Svalbard		Arctic	78.49ºN, 17.43ºE	Wendl 2015 800-year ice-core record of nitrogen deposition in Svalbard linked to ocean productivity and biogenic emissions
585	Inorganic geochemistry	NH4+ concentrations	Ice core		1222-2009	<4 years	1815	Higher than pre-1800 range		Lomonosovfonna, Svalbard		Arctic	78.49ºN, 17.43ºE	Wendl 2015 800-year ice-core record of nitrogen deposition in Svalbard linked to ocean productivity and biogenic emissions
586	Inorganic geochemistry	Pb conentrations	Ice core		1772-2003	<4 years	1943	Beginning of a second increase with a jump		ATC2, Greenland		Arctic	66.0°N, 45.2°W	McConnell 2008 Coal burning leaves toxic heavy metal legacy in the Arctic
587	Inorganic geochemistry	Pb conentrations	Ice core		1772-2003	<4 years	1897	Beginning of a substantial increase		ATC2, Greenland		Arctic	66.0°N, 45.2°W	McConnell 2008 Coal burning leaves toxic heavy metal legacy in the Arctic
588	Inorganic geochemistry	Pb conentrations	Ice core		1772-2003	<4 years	1881	Beginning of a small increase with a jump		ATC2, Greenland		Arctic	66.0°N, 45.2°W	McConnell 2008 Coal burning leaves toxic heavy metal legacy in the Arctic
589	Inorganic geochemistry	Pb conentrations	Ice core		1772-2003	<4 years	1861	Higher than pre-1800 range		ATC2, Greenland		Arctic	66.0°N, 45.2°W	McConnell 2008 Coal burning leaves toxic heavy metal legacy in the Arctic
590	Inorganic geochemistry	Cd concentrations	Ice core		1772-2003	<4 years	1946	Beginning of a second increase with a jump		ATC2, Greenland		Arctic	66.0°N, 45.2°W	McConnell 2008 Coal burning leaves toxic heavy metal legacy in the Arctic
591	Inorganic geochemistry	Cd concentrations	Ice core		1772-2003	<4 years	1906	Beginning of a substantial increase		ATC2, Greenland		Arctic	66.0°N, 45.2°W	McConnell 2008 Coal burning leaves toxic heavy metal legacy in the Arctic
592	Inorganic geochemistry	Cd concentrations	Ice core		1772-2003	<4 years	1890	Beginning of a small increase with a jump		ATC2, Greenland		Arctic	66.0°N, 45.2°W	McConnell 2008 Coal burning leaves toxic heavy metal legacy in the Arctic
593	Inorganic geochemistry	Cd concentrations	Ice core		1772-2003	<4 years	1864	Higher than pre-1800 range		ATC2, Greenland		Arctic	66.0°N, 45.2°W	McConnell 2008 Coal burning leaves toxic heavy metal legacy in the Arctic
594	Novel materials	Black carbon	Ice core		1772-2003	<4 years	1942	Beginning of a second increase with a jump		ATC2, Greenland		Arctic	66.0°N, 45.2°W	McConnell 2008 Coal burning leaves toxic heavy metal legacy in the Arctic
595	Novel materials	Black carbon	Ice core		1772-2003	<4 years	1890	Beginning of a substantial increase		ATC2, Greenland		Arctic	66.0°N, 45.2°W	McConnell 2008 Coal burning leaves toxic heavy metal legacy in the Arctic
596	Novel materials	Black carbon	Ice core		1772-2003	<4 years	1881	Beginning of a small increase with a jump		ATC2, Greenland		Arctic	66.0°N, 45.2°W	McConnell 2008 Coal burning leaves toxic heavy metal legacy in the Arctic
597	Novel materials	Black carbon	Ice core		1772-2003	<4 years	1837	Higher than pre-1800 range		ATC2, Greenland		Arctic	66.0°N, 45.2°W	McConnell 2008 Coal burning leaves toxic heavy metal legacy in the Arctic
598	Inorganic geochemistry	Pb flux	Ice core		1600-2014	<4 years	1967	Beginning of a second substantial increase		WD059		Antarctica	79.47°S, 112.07°E	McConnell 2014 Antarctic-wide array of high-resolution ice core records reveals pervasive lead pollution began in 1889 and persists today
599	Inorganic geochemistry	Pb flux	Ice core		1600-2014	<4 years	1891	Beginning of a substantial increase		WD059		Antarctica	79.47°S, 112.07°E	McConnell 2014 Antarctic-wide array of high-resolution ice core records reveals pervasive lead pollution began in 1889 and persists today
600	Inorganic geochemistry	Pb flux	Ice core		1600-2014	<4 years	1866	Higher than pre-1800 range		WD059		Antarctica	79.47°S, 112.07°E	McConnell 2014 Antarctic-wide array of high-resolution ice core records reveals pervasive lead pollution began in 1889 and persists today
601	Inorganic geochemistry	Pb flux	Ice core		1600-2014	<4 years	1965	Beginning of a substantial increase		NUS07-2		Antarctica	76.07°S, 0.69°E	McConnell 2014 Antarctic-wide array of high-resolution ice core records reveals pervasive lead pollution began in 1889 and persists today
602	Inorganic geochemistry	Pb flux	Ice core		1600-2014	<4 years	1899	Higher than pre-1800 range		NUS07-2		Antarctica	76.07°S, 0.69°E	McConnell 2014 Antarctic-wide array of high-resolution ice core records reveals pervasive lead pollution began in 1889 and persists today
603	Inorganic geochemistry	Pb flux	Ice core		1600-2014	<4 years	1965	Beginning of a second substantial increase		NUS08-4		Antarctica	82.82°S, 18.9°E	McConnell 2014 Antarctic-wide array of high-resolution ice core records reveals pervasive lead pollution began in 1889 and persists today
604	Inorganic geochemistry	Pb flux	Ice core		1600-2014	<4 years	1910	Beginning of a substantial increase		NUS08-4		Antarctica	82.82°S, 18.9°E	McConnell 2014 Antarctic-wide array of high-resolution ice core records reveals pervasive lead pollution began in 1889 and persists today
605	Inorganic geochemistry	Pb flux	Ice core		1600-2014	<4 years	1892	Higher than pre-1800 range		NUS08-4		Antarctica	82.82°S, 18.9°E	McConnell 2014 Antarctic-wide array of high-resolution ice core records reveals pervasive lead pollution began in 1889 and persists today
606	Inorganic geochemistry	Pb flux	Ice core		1600-2014	<4 years	1957	Beginning of a second substantial increase		NUS08-5		Antarctica	82.63°S, 17.87°E	McConnell 2014 Antarctic-wide array of high-resolution ice core records reveals pervasive lead pollution began in 1889 and persists today
607	Inorganic geochemistry	Pb flux	Ice core		1600-2014	<4 years	1907	Beginning of a substantial increase		NUS08-5		Antarctica	82.63°S, 17.87°E	McConnell 2014 Antarctic-wide array of high-resolution ice core records reveals pervasive lead pollution began in 1889 and persists today
608	Inorganic geochemistry	Pb flux	Ice core		1600-2014	<4 years	1884	Beginning of a small increase with a jump		NUS08-5		Antarctica	82.63°S, 17.87°E	McConnell 2014 Antarctic-wide array of high-resolution ice core records reveals pervasive lead pollution began in 1889 and persists today
609	Inorganic geochemistry	Pb flux	Ice core		1600-2014	<4 years	1860	Higher than pre-1800 range		NUS08-5		Antarctica	82.63°S, 17.87°E	McConnell 2014 Antarctic-wide array of high-resolution ice core records reveals pervasive lead pollution began in 1889 and persists today
610	Inorganic geochemistry	Pb flux	Ice core		1600-2014	<4 years	1965	Beginning of a substantial increase		NUS08-7		Antarctica	74.88°S, 0.70°E	McConnell 2014 Antarctic-wide array of high-resolution ice core records reveals pervasive lead pollution began in 1889 and persists today
611	Inorganic geochemistry	Pb flux	Ice core		1600-2014	<4 years	1934	Beginning of a small increase with a jump		NUS08-7		Antarctica	74.88°S, 0.70°E	McConnell 2014 Antarctic-wide array of high-resolution ice core records reveals pervasive lead pollution began in 1889 and persists today
612	Inorganic geochemistry	Pb flux	Ice core		1600-2014	<4 years	1891	Higher than pre-1800 range		NUS08-7		Antarctica	74.88°S, 0.70°E	McConnell 2014 Antarctic-wide array of high-resolution ice core records reveals pervasive lead pollution began in 1889 and persists today
613	Inorganic geochemistry	Pb flux	Ice core		1600-2014	<4 years	1964	Beginning of a second substantial increase		NUS07-1		Antarctica	74.72°S, 1.05°E	McConnell 2014 Antarctic-wide array of high-resolution ice core records reveals pervasive lead pollution began in 1889 and persists today
614	Inorganic geochemistry	Pb flux	Ice core		1600-2014	<4 years	1909	Beginning of a substantial increase		NUS07-1		Antarctica	74.72°S, 1.05°E	McConnell 2014 Antarctic-wide array of high-resolution ice core records reveals pervasive lead pollution began in 1889 and persists today
615	Inorganic geochemistry	Pb flux	Ice core		1600-2014	<4 years	1890	Beginning of a small increase with a jump		NUS07-1		Antarctica	74.72°S, 1.05°E	McConnell 2014 Antarctic-wide array of high-resolution ice core records reveals pervasive lead pollution began in 1889 and persists today
616	Inorganic geochemistry	Pb flux	Ice core		1600-2014	<4 years	1852	Higher than pre-1800 range		NUS07-1		Antarctica	74.72°S, 1.05°E	McConnell 2014 Antarctic-wide array of high-resolution ice core records reveals pervasive lead pollution began in 1889 and persists today
617	Inorganic geochemistry	SO42- concentrations (summer)	Ice core		1400–1992	<4 years	1950	Beginning of a substantial increase		Greenland (B21)		Arctic	80.00°N, 41.14°W	Fischer 1998. Sulfate and nitrate firn concentrations on the Greenland ice sheet. 2. Temporal anthropogenic deposition changes.
618	Inorganic geochemistry	SO42- concentrations (summer)	Ice core		1400–1992	<4 years	1903	Beginning of a small increase with a jump		Greenland (B21)		Arctic	80.00°N, 41.14°W	Fischer 1998. Sulfate and nitrate firn concentrations on the Greenland ice sheet. 2. Temporal anthropogenic deposition changes.
619	Inorganic geochemistry	SO42- concentrations (summer)	Ice core		1400–1992	<4 years	1812	Higher than pre-1800 range		Greenland (B21)		Arctic	80.00°N, 41.14°W	Fischer 1998. Sulfate and nitrate firn concentrations on the Greenland ice sheet. 2. Temporal anthropogenic deposition changes.
620	Inorganic geochemistry	NO3- concentrations (summer)	Ice core		1700–1992	<4 years	1958	Beginning of a substantial increase		Greenland (B16)		Arctic	73.948°N, 37.638°W	Wolff 2014 Ice sheets and the Anthropocene
621	Inorganic geochemistry	NO3- concentrations (summer)	Ice core		1700–1992	<4 years	1907	Beginning of a small increase with a jump		Greenland (B16)		Arctic	73.948°N, 37.638°W	Wolff 2014 Ice sheets and the Anthropocene
622	Inorganic geochemistry	NO3- concentrations (summer)	Ice core		1700–1992	<4 years	1844	Higher than pre-1800 range		Greenland (B16)		Arctic	73.948°N, 37.638°W	Wolff 2014 Ice sheets and the Anthropocene
623	Inorganic geochemistry	NO3- concentrations (summer)	Ice core		1400–1992	<4 years	1962	Beginning of a substantial increase		Greenland (B21)		Arctic	80.00°N, 41.14°W	Fischer 1998. Sulfate and nitrate firn concentrations on the Greenland ice sheet. 2. Temporal anthropogenic deposition changes.
624	Inorganic geochemistry	NO3- concentrations (summer)	Ice core		1400–1992	<4 years	1955	Beginning of a small increase with a jump		Greenland (B21)		Arctic	80.00°N, 41.14°W	Fischer 1998. Sulfate and nitrate firn concentrations on the Greenland ice sheet. 2. Temporal anthropogenic deposition changes.
625	Inorganic geochemistry	NO3- concentrations (summer)	Ice core		1400–1992	<4 years	1907	Higher than pre-1800 range		Greenland (B21)		Arctic	80.00°N, 41.14°W	Fischer 1998. Sulfate and nitrate firn concentrations on the Greenland ice sheet. 2. Temporal anthropogenic deposition changes.
626	Organic Geochemistry	δ13C	Tree-ring		900–2011	<4 years	1957	Beginning of a substantial increase		lake Torneträsk region	Sweden	Arctic	68.20°N, 19.80°E	Loader 2013 Stable carbon isotopes from Torneträsk, northern Sweden provide a millennial-length reconstruction of summer sunshine and its relationship to Arctic circulation
627	Organic Geochemistry	δ13C	Tree-ring		900–2011	<4 years	1948	Beginning of a small increase with a jump		lake Torneträsk region	Sweden	Arctic	68.10-68.30°N, 19.40-20.20°E	Loader 2013 Stable carbon isotopes from Torneträsk, northern Sweden provide a millennial-length reconstruction of summer sunshine and its relationship to Arctic circulation
628	Organic Geochemistry	δ13C	Tree-ring		900–2011	<4 years	1900	Lower than pre-1900 range		lake Torneträsk region	Sweden	Arctic	68.10-68.30°N, 19.40-20.20°E	Loader 2013 Stable carbon isotopes from Torneträsk, northern Sweden provide a millennial-length reconstruction of summer sunshine and its relationship to Arctic circulation
629	Organic Geochemistry	δ13C	Tree-ring		1800–2011	<4 years	1970	Beginning of a substantial decrease		Río Frías and Río Alerce	Patagonia	South America	41.15°S, 71.88°W	Lavergne 2018 Past Summer Temperatures Inferred FromDendrochronological Records ofFitzroyacupressoideson the Eastern Slopeof the Northern Patagonian
630	Organic Geochemistry	δ13C	Tree-ring		1800–2011	<4 years	1965	Lower than pre-1900 range		Río Frías and Río Alerce	Patagonia	South America	41.15°S, 71.88°W	Lavergne 2018 Past Summer Temperatures Inferred FromDendrochronological Records ofFitzroyacupressoideson the Eastern Slopeof the Northern Patagonian
631	Organic Geochemistry	δ13C	coral skeleton		1851–2008	<4 years	1989	Beginning of a second decrease		Yongxing Island, Xisha Islands, South China Sea		Southeast Asia	16.84°N, 112.33°E	Han 2019 Links Between the Coralδ13C Record of Primary Productivity Variations in the Northern South China Sea and the East Asian Winter Monsoon
632	Organic Geochemistry	δ13C	coral skeleton		1851–2008	<4 years	1955	Beginning of a substantial decrease		Yongxing Island, Xisha Islands, South China Sea		Southeast Asia	16.84°N, 112.33°E	Han 2019 Links Between the Coralδ13C Record of Primary Productivity Variations in the Northern South China Sea and the East Asian Winter Monsoon
633	Organic Geochemistry	δ13C	coral skeleton		1851–2008	<4 years	1947	Lower than pre-1900 range		Yongxing Island, Xisha Islands, South China Sea		Southeast Asia	16.84°N, 112.33°E	Han 2019 Links Between the Coralδ13C Record of Primary Productivity Variations in the Northern South China Sea and the East Asian Winter Monsoon
634	Inorganic geochemistry	δ18O	coral skeleton		1617–2001	<4 years	1971	Beginning of a second decrease	moister in response to increases in anthropogenic greenhousegases	Savusavu Bay Core AB	Fiji	Oceania	17°S, 179°E	Linsley 2006 Tracking the extent of the South Pacific Convergence Zone since the early 1600s
635	Inorganic geochemistry	δ18O	coral skeleton		1617–2001	<4 years	1955	Beginning of a substantial decrease	moister in response to increases in anthropogenic greenhousegases	Savusavu Bay Core AB	Fiji	Oceania	17°S, 179°E	Linsley 2006 Tracking the extent of the South Pacific Convergence Zone since the early 1600s
636	Inorganic geochemistry	δ18O	coral skeleton		1617–2001	<4 years	1806	Lower than pre-1800 range	moister in response to increases in anthropogenic greenhousegases	Savusavu Bay Core AB	Fiji	Oceania	17°S, 179°E	Linsley 2006 Tracking the extent of the South Pacific Convergence Zone since the early 1600s
637	Inorganic geochemistry	δ18O	coral skeleton		1681–1996	<4 years	1950	Beginning of a substantial decrease	moister in response to increases in anthropogenic greenhousegases	Savusavu Bay Core 1f	Fiji	Oceania	17°S, 179°E	Linsley 2006 Tracking the extent of the South Pacific Convergence Zone since the early 1600s
638	Inorganic geochemistry	δ18O	coral skeleton		1681–1996	<4 years	1917	Lower than pre-1900 range	moister in response to increases in anthropogenic greenhousegases	Savusavu Bay Core 1f	Fiji	Oceania	17°S, 179°E	Linsley 2006 Tracking the extent of the South Pacific Convergence Zone since the early 1600s
639	Inorganic geochemistry	δ18O	coral skeleton		1874–1999	<4 years	1986	Beginning of a substantial decrease		3 core composite	Rarotonga	Oceania	21.5°S, 160°W	Linsley 2006 Tracking the extent of the South Pacific Convergence Zone since the early 1600s
640	Inorganic geochemistry	δ18O	coral skeleton		1874–1999	<4 years	1955	Lower than pre-1900 range		3 core composite	Rarotonga	Oceania	21.5°S, 160°W	Linsley 2006 Tracking the extent of the South Pacific Convergence Zone since the early 1600s
641	Inorganic geochemistry	δ18O	coral skeleton		1874–1999	<4 years	1962	Beginning of a substantial decrease		Sabine Bank	Vanuatu	Oceania	15.94°S, 166.04°E	Gorman 2012 A coral-based reconstruction of sea surface salinity at Sabine Bank,Vanuatu from 1842 to 2007 CE
642	Inorganic geochemistry	δ18O	coral skeleton		1842–2007	<4 years	1948	Lower than pre-1900 range		Sabine Bank	Vanuatu	Oceania	15.94°S, 166.04°E	Gorman 2012 A coral-based reconstruction of sea surface salinity at Sabine Bank,Vanuatu from 1842 to 2007 CE
643	Organic Geochemistry	δ13C	coral skeleton		1657–1992	<4 years	1925	Lower than pre-1900 range		New Caledonia	New Caledonia	Oceania	22.5°S, 166.5°E	DeLong 2012 Sea surface temperature variability in the southwest tropical Pacific since AD 1649
644	Organic Geochemistry	δ13C	coral skeleton		1657–1992	<4 years	1875	Lower than pre-1800 range		New Caledonia	New Caledonia	Oceania	22.5°S, 166.5°E	DeLong 2012 Sea surface temperature variability in the southwest tropical Pacific since AD 1649
645	Inorganic geochemistry	δ18O	coral skeleton		1840–1992	<4 years	1967	Beginning of a substantial decrease		Maiana Atoll	Republic of Kiribati	Oceania	1°S, 173°E	Urban 2000 Influence of mean climate change on climate variability from a 155-year tropical Pacific coral record
646	Inorganic geochemistry	δ18O	coral skeleton		1840–1992	<4 years	1914	Lower than pre-1900 range		Maiana Atoll	Republic of Kiribati	Oceania	1°S, 173°E	Urban 2000 Influence of mean climate change on climate variability from a 155-year tropical Pacific coral record
647	Inorganic geochemistry	δ18O	coral skeleton		928–1975	<4 years	1986	Lower than pre-1900 range	freshening due to enhanced hydrological patterns under greenhouse forcing	Palmyra Island		Oceania	6°N, 162°W	Cobb 2003 El Niño/Southern Oscillation and tropical Pacific climate during the last millennium
648	Inorganic geochemistry	Sea water δ18O	coral skeleton		1886–1998	<4 years	1986	Beginning of a substantial decrease	freshening due to enhanced hydrological patterns under greenhouse forcing	Palmyra Island		Oceania	6°N, 162°W	Nurhati 2011 Decadal-Scale SST and Salinity Variations in the Central Tropical Pacific: Signatures of Natural and Anthropogenic Climate Change
649	Inorganic geochemistry	Sea water δ18O	coral skeleton		1886–1998	<4 years	1930	Beginning of a small decrease with a jump	freshening due to enhanced hydrological patterns under greenhouse forcing	Palmyra Island		Oceania	6°N, 162°W	Nurhati 2011 Decadal-Scale SST and Salinity Variations in the Central Tropical Pacific: Signatures of Natural and Anthropogenic Climate Change
650	Inorganic geochemistry	Sea water δ18O	coral skeleton		1886–1998	<4 years	1914	Lower than pre-1900 range	freshening due to enhanced hydrological patterns under greenhouse forcing	Palmyra Island		Oceania	6°N, 162°W	Nurhati 2011 Decadal-Scale SST and Salinity Variations in the Central Tropical Pacific: Signatures of Natural and Anthropogenic Climate Change
651	Inorganic geochemistry	δ18O	coral skeleton		1794–1993	<4 years	1934	Lower than pre-1900 range		Houtman Abrolhos Islands	Australia	Oceania	28.4617°S, 113.7683°E	Kuhnert 1999 A 200-year coral stable oxygen isotope record from a high-latitude reef off Western Australia
652	Inorganic geochemistry	δ18O	coral skeleton		1881–1993	<4 years	1989	Beginning of a substantial decrease		Mayotte, Comoro Archipelago, Indian Ocean		Africa	12.65°S, 45.1°E	Zinke 2009 Western Indian Ocean marine and terrestrial records of climate variability: a review and new concepts on land-ocean interactions since AD 1660
653	Inorganic geochemistry	δ18O	coral skeleton		1881–1993	<4 years	1952	Beginning of a small decrease with a jump		Mayotte, Comoro Archipelago, Indian Ocean		Africa	12.65°S, 45.1°E	Zinke 2009 Western Indian Ocean marine and terrestrial records of climate variability: a review and new concepts on land-ocean interactions since AD 1660
654	Inorganic geochemistry	δ18O	coral skeleton		1881–1993	<4 years	1931	Lower than pre-1900 range		Mayotte, Comoro Archipelago, Indian Ocean		Africa	12.65°S, 45.1°E	Zinke 2009 Western Indian Ocean marine and terrestrial records of climate variability: a review and new concepts on land-ocean interactions since AD 1660
655	Organic Geochemistry	δ13C	coral skeleton		1865–1993	<4 years	1963	Beginning of a substantial decrease		Mayotte, Comoro Archipelago, Indian Ocean		Africa	12.65°S, 45.1°E	Zinke 2009 Western Indian Ocean marine and terrestrial records of climate variability: a review and new concepts on land-ocean interactions since AD 1660
656	Organic Geochemistry	δ13C	coral skeleton		1865–1993	<4 years	1948	Beginning of a small decrease with a jump		Mayotte, Comoro Archipelago, Indian Ocean		Africa	12.65°S, 45.1°E	Zinke 2009 Western Indian Ocean marine and terrestrial records of climate variability: a review and new concepts on land-ocean interactions since AD 1660
657	Organic Geochemistry	δ13C	coral skeleton		1865–1993	<4 years	1902	Lower than pre-1900 range		Mayotte, Comoro Archipelago, Indian Ocean		Africa	12.65°S, 45.1°E	Zinke 2009 Western Indian Ocean marine and terrestrial records of climate variability: a review and new concepts on land-ocean interactions since AD 1660
658	Inorganic geochemistry	δ18O	coral skeleton		1832–1995	<4 years	1953	Beginning of a substantial decrease		La Réunion, Indian Ocean		Africa	21°S, 55°E	Preiffer 2004 Oceanic forcing of interannual and multidecadal climate variability in the southwestern Indian Ocean Evidence from a 160 year coral isotopic record
659	Inorganic geochemistry	δ18O	coral skeleton		1832–1995	<4 years	1942	Beginning of a small decrease with a jump		La Réunion, Indian Ocean		Africa	21°S, 55°E	Preiffer 2004 Oceanic forcing of interannual and multidecadal climate variability in the southwestern Indian Ocean Evidence from a 160 year coral isotopic record
660	Inorganic geochemistry	δ18O	coral skeleton		1832–1995	<4 years	1906	Lower than pre-1900 range		La Réunion, Indian Ocean		Africa	21°S, 55°E	Preiffer 2004 Oceanic forcing of interannual and multidecadal climate variability in the southwestern Indian Ocean Evidence from a 160 year coral isotopic record
661	Inorganic geochemistry	δ18O	coral skeleton		1751–1995	<4 years	1956	Beginning of a substantial decrease		Ras Umm Sidd, Red Sea	Egypt	Middle East	27.85°N,34.31°E	Felis 2000 A coral oxygen isotope record from the northern Red Sea documenting NAO, ENSO, and North Pacific teleconnections on Middle East climate variability since the year 1750
662	Inorganic geochemistry	δ18O	coral skeleton		1751–1995	<4 years	1865	Lower than pre-1800 range		Ras Umm Sidd, Red Sea	Egypt	Middle East	27.85°N,34.31°E	Felis 2000 A coral oxygen isotope record from the northern Red Sea documenting NAO, ENSO, and North Pacific teleconnections on Middle East climate variability since the year 1750
663	Organic Geochemistry	δ13C	coral skeleton		1788–1992	<4 years	1980	Lower than pre-1900 range		Gulf of Aqaba, Red Sea	Egypt	Middle East	29.42°N,34.97°E	Heiss 1994 Coral reefs in the Red Sea: Growth, production and stable isotopes
664	Inorganic geochemistry	δ18O	coral skeleton		1788–1992	<4 years	1932	Lower than pre-1900 range		Gulf of Aqaba, Red Sea	Egypt	Middle East	29.42°N,34.97°E	Heiss 1994 Coral reefs in the Red Sea: Growth, production and stable isotopes
665	Inorganic geochemistry	δ18O	coral skeleton		1853–2011	<4 years	1970	Beginning of a substantial decrease		Hainan Island, South China Sea	China	East Asia	19.29°N,110.66°E	Deng 2013 Variations in the Pacific Decadal Oscillation since 1853 in a coral record from the northern South China Sea
666	Inorganic geochemistry	δ18O	coral skeleton		1853–2011	<4 years	1944	Lower than pre-1800 range		Hainan Island, South China Sea	China	East Asia	19.29°N,110.66°E	Deng 2013 Variations in the Pacific Decadal Oscillation since 1853 in a coral record from the northern South China Sea
667	Inorganic geochemistry	δ18O	coral skeleton		1853–2011	<4 years	1930	Lower than pre-1900 range		Hainan Island, South China Sea	China	East Asia	19.29°N,110.66°E	Deng 2013 Variations in the Pacific Decadal Oscillation since 1853 in a coral record from the northern South China Sea
668	Inorganic geochemistry	δ13C	coral skeleton		1853–2011	<4 years	1942	Lower than pre-1900 range		Hainan Island, South China Sea	China	East Asia	19.29°N,110.66°E	Deng 2013 Variations in the Pacific Decadal Oscillation since 1853 in a coral record from the northern South China Sea
669	Inorganic geochemistry	δ18O	coral skeleton		1824–2016	<4 years	1979	Beginning of a substantial decrease		Nusa Penida	Indonesia	Southeast Asia	8.67°S,115.51°E	Murty 2018 Monthly and bimonthly d18O and Sr/Ca measurements of a Porites coral collected from Nusa Penida in the southern Lombok Strait.
670	Inorganic geochemistry	δ18O	coral skeleton		1824–2016	<4 years	1903	Lower than pre-1900 range		Nusa Penida	Indonesia	Southeast Asia	8.67°S,115.51°E	Murty 2018 Monthly and bimonthly d18O and Sr/Ca measurements of a Porites coral collected from Nusa Penida in the southern Lombok Strait.
671	Inorganic geochemistry	δ18O	coral skeleton		1887–2012	<4 years	1957	Beginning of a substantial decrease		Little Cayman, Caribbean Sea	Cayman Islands	North America_2	19.70038°N, 80.05647°W	von Reumont 2016 Impact of warming events on reef-scale temperature variability as captured in two Little Cayman coral Sr/Ca records
672	Inorganic geochemistry	δ18O	coral skeleton		1887–2012	<4 years	1942	Lower than pre-1800 range		Little Cayman, Caribbean Sea	Cayman Islands	North America_2	19.70038°N, 80.05647°W	von Reumont 2016 Impact of warming events on reef-scale temperature variability as captured in two Little Cayman coral Sr/Ca records
673	Inorganic geochemistry	δ18O	coral skeleton		1887–2012	<4 years	1913	Lower than pre-1900 range		Little Cayman, Caribbean Sea	Cayman Islands	North America_2	19.70038°N, 80.05647°W	von Reumont 2016 Impact of warming events on reef-scale temperature variability as captured in two Little Cayman coral Sr/Ca records
674	Inorganic geochemistry	δ18O	coral skeleton		1751–2004	<4 years	1976	Beginning of a substantial decrease		Turrumote Reef, La Parguera, Caribbean Sea	Puerto Rico	North America_2	17.93457°N, 67.00123°E	Kilbourne 2008 Paleoclimate proxy perspective on Caribbean climate since the year 1751: Evidence of cooler temperatures and multidecadal variability
675	Inorganic geochemistry	δ18O	coral skeleton		1751–2004	<4 years	1928	Lower than pre-1800 range		Turrumote Reef, La Parguera, Caribbean Sea	Puerto Rico	North America_2	17.93457°N, 67.00123°E	Kilbourne 2008 Paleoclimate proxy perspective on Caribbean climate since the year 1751: Evidence of cooler temperatures and multidecadal variability
676	Inorganic geochemistry	δ18O	coral skeleton		1751–2004	<4 years	1805	Lower than pre-1800 range		Turrumote Reef, La Parguera, Caribbean Sea	Puerto Rico	North America_2	17.93457°N, 67.00123°E	Kilbourne 2008 Paleoclimate proxy perspective on Caribbean climate since the year 1751: Evidence of cooler temperatures and multidecadal variability
677	Organic Geochemistry	δ13C	coral skeleton		1751–2004	<4 years	1988	Lower than pre-1900 range		Turrumote Reef, La Parguera, Caribbean Sea	Puerto Rico	North America_2	17.93457°N, 67.00123°E	Kilbourne 2008 Paleoclimate proxy perspective on Caribbean climate since the year 1751: Evidence of cooler temperatures and multidecadal variability
678	Inorganic geochemistry	δ18O	coral skeleton		1781–1999	<4 years	1960	Beginning of a substantial decrease		John Smith's Bay, Bermuda, North Atlantic		North America_2	32.33°N, 64.68°W	Goodkin 2007 Geochemistry of slow-growing corals : reconstructing sea surface temperature, salinity and the North Atlantic Oscillation
679	Inorganic geochemistry	δ18O	coral skeleton		1781–1999	<4 years	1911	Lower than pre-1900 range		John Smith's Bay, Bermuda, North Atlantic		North America_2	32.33°N, 64.68°W	Goodkin 2007 Geochemistry of slow-growing corals : reconstructing sea surface temperature, salinity and the North Atlantic Oscillation
680	Radionuclides	129I	Ice core		1956–2007	<4 years	1958	Beginning of a substantial decrease		SE Dome ice core, Greenland		Arctic	67.18°N, 36.37°W	Bautista 2023 129I in the SE-Dome ice core, Greenland: A new candidate golden spike for the Anthropocene
681	Radionuclides	129I	coral skeleton		1950–2009	<4 years	1954	First appearance		Baler, Aurora	Philippines	Southeast Asia	15.7587°N, 121.6300°E	Bautista 2021. A historical record of the impact of nuclear activities based on 129I in coral cores in Baler, Philippines: An update. J. Environ. Radioact. 227, 106508.
682	Radionuclides	129I	coral skeleton		1953–2003	<4 years	1956	First appearance		Spratlys Islands	Philippines	Southeast Asia	11.45°N 114.35°E	Bautista VII, A.T., Matsuzaki, H., Siringan, F.P., 2016. Historical record of nuclear activities from 129I in corals from the northern hemisphere (Philippines). J. Environ. Radioact.164, 174–181.
683	Radionuclides	129I	coral skeleton		1940–2006	<4 years	1959	First appearance		Con Dao	Vietnam	Southeast Asia	8.56°N, 106.55°E	Chang, 2016. Reconstructing surface ocean circulation with 129I time series records from corals. J. Environ. Radioact. 165, 144–150.
684	Radionuclides	129I	coral skeleton		1951–1979	<4 years	1953	First appearance		Agat-1, Guam		Oceania	13.36°N, 144.56°E	Chang, 2016. Reconstructing surface ocean circulation with 129I time series records from corals. J. Environ. Radioact. 165, 144–150. https:// doi.org/10.1016/j.jenvrad.2016.09.016.
685	Radionuclides	129I	coral skeleton		1930–1993	<4 years	1954	First appearance		Solomon Iland		Oceania	9°S, 161°E	Chang, 2016. Reconstructing surface ocean circulation with 129I time series records from corals. J. Environ. Radioact. 165, 144–150. https:// doi.org/10.1016/j.jenvrad.2016.09.016.
686	Radionuclides	129I	coral skeleton		1930–1995	<4 years	1953	First appearance		Easter Iland		Oceania	27°S, 109°W	Chang, 2016. Reconstructing surface ocean circulation with 129I time series records from corals. J. Environ. Radioact. 165, 144–150. https:// doi.org/10.1016/j.jenvrad.2016.09.016.
687	Radionuclides	129I	coral skeleton		1941–2008	<4 years	1952	First appearance		Iki Island	Japan	East Asia	33.81°N, 129.67°E	Sakaguchi 2018. Reconstruction of anthropogenic 129I temporal variation in the Japan Sea using a coral core sample. Mar. En- viron. Res. 142, 91–99. https://doi.org/10.1016/j.marenvres.2018.09.003.
688	Radionuclides	129I	coral skeleton		1943–2008	<4 years	1956	First appearance		Rowley Shoals	Australia	Oceania	17.33°S, 119.33°E	Mitsuguchi 2021. 129I/127I and Δ14C records in a modern coral from Rowley shoals off northwestern Australia reﬂect the 20th-century human nuclear activities and ocean/atmosphere circulations. J. Environ. Radioact. 235–236, 106593.
689	Radionuclides	14C	coral skeleton		1932–1992	<4 years	1957	First appearance		Rowley Shoals	Australia	Oceania	17.33°S, 119.33°E	Mitsuguchi 2021. 129I/127I and Δ14C records in a modern coral from Rowley shoals off northwestern Australia reﬂect the 20th-century human nuclear activities and ocean/atmosphere circulations. J. Environ. Radioact. 235–236, 106593.
690	Radionuclides	14C	coral skeleton		1925–1985	<4 years	1955	First appearance		Cocos Iland		Indian Ocean	13.8°S, 88.2°E	Hua, Q., Woodroffe, C.D., Smithers, S.G., Barbetti, M., Fink, D., 2005. Radiocarbon in corals from the Cocos (Keeling) islands and implications for Indian ocean circulation. Geophys. Res. Lett. 32, L21602. https://doi.org/10.1029/2005GL023882.
691	Radionuclides	14C	coral skeleton		1876-1881, 1944–1990	<4 years	1955	First appearance		Mentawai Island, Penang Island, Sumatra	Indonesia	Southeast Asia	0.01°S, 98.52°E	Grumet 2004. Coral radiocarbon records of Indian Ocean water mass mixing and wind-induced upwelling along the coast of Sumatra, Indonesia. J. Geophys. Res. Oceans 109, C05003. https://doi.org/10.1029/ 2003JC002087.
692	Radionuclides	14C	coral skeleton		1945–1990	<4 years	1955	First appearance		Watamu	Kenya	Africa	3°S, 39°E	Grumet 2004. Coral radiocarbon records of Indian Ocean water mass mixing and wind-induced upwelling along the coast of Sumatra, Indonesia. J. Geophys. Res. Oceans 109, C05003. https://doi.org/10.1029/ 2003JC002087.
693	Radionuclides	14C	coral skeleton		1937–1989	<4 years	1955	First appearance		Lombok Strait, Padang Bai, Bali		Southeast Asia	8.25°S, 115.50°E	Guilderson 2009. Seasonally resolved surface water Δ14C variability in the Lombok Strait: a coralline perspective. J. Geophys. Res. Oceans 114, C07029
694	Radionuclides	14C	coral skeleton		1870–1990	<4 years	1955	First appearance		Makassar Strait (Langkai)		Southeast Asia	5.03°S, 119.07°E	Fallon, S.J., Guilderson, T.P., 2008. Surface water processes in the Indonesian throughflow as documented by a high-resolution coral Δ 14C record. J. Geophys. Res. Oceans 113, C09001. https://doi.org/10.1029/2008JC004722.
695	Radionuclides	14C	coral skeleton		1948–1998	<4 years	1956	First appearance		Con Dao Island	Vietnam	Southeast Asia	8.66°N, 106.55°E	Mitsuguchi, T., Dang, P.X., Kitagawa, H., Yoneda, M., Shibata, Y., 2007. Tropical South China Sea surface 14C record in an annually-banded coral. Radiocarbon 49, 905 – 914. https://doi.org/10.1017/S0033822200042776.
696	Radionuclides	14C	coral skeleton		1945–2008	<4 years	1955	First appearance		Palau Islands		Southeast Asia	7.28°N, 134.25°E	Glynn 2013 Early bomb radiocarbon detected in Palau Archipelago corals. Radiocarbon 55, 1659–1664.
697	Radionuclides	14C	coral skeleton		1929–2007	<4 years	1955	First appearance		Palmyra Atoll		Oceania	5.86°N, 162.11°W	Druffel-Rodriguez 2012. Radiocarbon and stable isotopes in Palmyra corals during the past century. Geochimica et Cosmochimica Acta 82:154–63.
698	Radionuclides	14C	coral skeleton		1939–2000	<4 years	1955	First appearance		Guam Island		Oceania	13.60°S, 144.83°E	Andrews 2016 Bomb-produced radiocarbon in the western tropical Pacific Ocean: Guam coral reveals operation- specific signals from the Pacific Proving Grounds. J. Geophys. Res. Oceans 121, 6351 – 6366. https://doi.org/10.1002/2016JC012043.
699	Radionuclides	14C	coral skeleton		1950–2000	<4 years	1958	Beginning of a third increase		Guam Island		Oceania	13.60°S, 144.83°E	Andrews 2016 Bomb-produced radiocarbon in the western tropical Pacific Ocean: Guam coral reveals operation- specific signals from the Pacific Proving Grounds. J. Geophys. Res. Oceans 121, 6351 – 6366. https://doi.org/10.1002/2016JC012043.
700	Radionuclides	14C	coral skeleton		1950–2000	<4 years	1957	Beginning of a second increase		Guam Island		Oceania	13.60°S, 144.83°E	Andrews 2016 Bomb-produced radiocarbon in the western tropical Pacific Ocean: Guam coral reveals operation- specific signals from the Pacific Proving Grounds. J. Geophys. Res. Oceans 121, 6351 – 6366. https://doi.org/10.1002/2016JC012043.
701	Radionuclides	14C	coral skeleton		1950–2000	<4 years	1954	First appearance		Guam Island		Oceania	13.60°S, 144.83°E	Andrews 2016 Bomb-produced radiocarbon in the western tropical Pacific Ocean: Guam coral reveals operation- specific signals from the Pacific Proving Grounds. J. Geophys. Res. Oceans 121, 6351 – 6366. https://doi.org/10.1002/2016JC012043.
702	Radionuclides	14C	coral skeleton		1950–2000	<4 years	1961	First appearance		Guadalcanal Island		Oceania	9.7°S, 159.7°E	Guilderson 2004 Surface water mixing in the Solomon Sea as documented by a high-resolution coral 14C record. J. Clim. 17, 1147 – 1156. https://doi.org/10.1175/1520-0442(2004)017
703	Radionuclides	239Pu	Ice core		1908–1980	<4 years	1958	Beginning of a substantial decrease		Dome C		Antarctica	75.10°S, 123.35°E	Severi et al. (2023) The 239Pu nuclear fallout as recorded in an Antarctic ice core drilled at Dome C (East Antarctica)
704	Radionuclides	239Pu	Ice core		1908–1980	<4 years	1945	Beginning of a small increase with a jump		Dome C		Antarctica	75.10°S, 123.35°E	Severi et al. (2023) The 239Pu nuclear fallout as recorded in an Antarctic ice core drilled at Dome C (East Antarctica)
705	Radionuclides	239Pu	Ice core		1952–1974	<4 years	1953	Beginning of a substantial increase		RICE		Antarctica	79.364°S, 161.706°W	Winstrup 2019. A 2700-year annual timescale and accumulation history for an ice core from Roosevelt Island, West Antarctica
706	Radionuclides	239Pu	Ice core		1943–1980	<4 years	1953	Beginning of a substantial increase		NUS_8_5		Antarctica	82.63°S, 17.87°E	Arienzo 2016. A method for continuous 239Pu determinations in Arctic and Antarctic ice cores. Environ. Sci. Technol. 50, 7066 – 7073.
707	Radionuclides	239Pu	Ice core		1945–1985	<4 years	1954	Beginning of a substantial increase		THW		Antarctica	77.45°S, 51.06°W	Criscitiello. Tropical Pacific influence on the source and transport of marine aerosols to West Antarctica. J. Clim. 2014, 27 (3), 1343-1363.
708	Radionuclides	239Pu	Ice core		1945–1978	<4 years	1954	Beginning of a substantial increase		PIG		Antarctica	77.96°S, 95.96°W	Criscitiello. Tropical Pacific influence on the source and transport of marine aerosols to West Antarctica. J. Clim. 2014, 27 (3), 1343-1363.
709	Radionuclides	239Pu	Ice core		1945–1985	<4 years	1955	Beginning of a substantial increase		JRI		Antarctica	64.20°S, 57.70°W	Criscitiello. Tropical Pacific influence on the source and transport of marine aerosols to West Antarctica. J. Clim. 2014, 27 (3), 1343-1363.
710	Radionuclides	239Pu	Ice core		1948–1985	<4 years	1954	Beginning of a substantial increase		DIV		Antarctica	76.77°S, 101.74°W	Criscitiello. Tropical Pacific influence on the source and transport of marine aerosols to West Antarctica. J. Clim. 2014, 27 (3), 1343-1363.
711	Radionuclides	239Pu	Ice core		1948–1977	<4 years	1954	Beginning of a substantial increase		B40		Antarctica	75.00°S, 0.06°E	McConnell, Antarctic-wide array of high-resolution ice core records reveals pervasive lead pollution began in 1889 and persists today. Sci. Rep. 2014, 4, 1-5.
712	Radionuclides	239Pu	Ice core		1949–1980	<4 years	1954	Beginning of a substantial increase		ABN		Antarctica	72.0°S, 110.0°E	McConnell, Antarctic-wide array of high-resolution ice core records reveals pervasive lead pollution began in 1889 and persists today. Sci. Rep. 2014, 4, 1-5.
713	Radionuclides	239Pu	Ice core		1945–1985	<4 years	1954	Beginning of a substantial increase		Greenland, Tunu2013		Arctic	78.03°N, 33.87°W	Sigl, Timing and climate forcing of volcanic eruptions for the past 2,500 years. Nature 2015, 523, 543-549.
714	Radionuclides	239Pu	Ice core		1953–1980	<4 years	1954	Beginning of a substantial increase		Greenland, Summit_2010		Arctic	77.60°N, 38.30°W	Sigl, Timing and climate forcing of volcanic eruptions for the past 2,500 years. Nature 2015, 523, 543-549.
715	Radionuclides	239Pu	Ice core		1945–1985	<4 years	1955	Beginning of a substantial increase		Greenland (NEEM-2011-S1)		Arctic	77.45°N, 51.06°W	Sigl, Timing and climate forcing of volcanic eruptions for the past 2,500 years. Nature 2015, 523, 543-549.
716	Radionuclides	239Pu	Ice core		1953–1973	<4 years	1954	Beginning of a substantial increase		Greenland (D4)		Arctic	71.4°N, 43.9°W	McConnell, 2007. 20th-century industrial black carbon emissions altered Arctic climate forcing. Science 2007, 317 (5843), 1381-4.
717	Radionuclides	239Pu	Ice core		1942–1977	<4 years	1955	Beginning of a substantial increase		Old Dome C		Antarctica	75.05°S, 123.35°E	Koide 1979 Depositional history of artificial radionuclides in the Ross Ice Shelf, Antarctica; Koide, M., Bertine, K., Chow, T., 1985. Goldberg, E. The 240Pu/239Pu ratio, a potential geochronometer. Earth Planet Sci. Lett. 72 (1), 1 – 8.
718	Radionuclides	239Pu	Ice core		1953–1978	<4 years	1955	Beginning of a substantial increase		J-9		Antarctica	77.30°S, 39.78°E	Hwang 2019 Plutonium fallout reconstructed from an Antarctic Plateau snowpack using inductively coupled plasma sector field mass spectrometry; Cutter, G.A., Bruland, K.W., Risebrough, R.W., 1979. Deposition and accumulation of plutonium isotopes in Antarctica. Nature 279, 628 – 629.; Koide, 1985. Goldberg, E. The 240Pu/239Pu ratio, a potential geochronometer. Earth Planet Sci. Lett. 72 (1), 1 – 8.
719	Inorganic geochemistry	Pb concentrations	coral skeleton		1883–1999	<4 years	1969	Beginning of a substantial increase		North Rock	Bermuda	North America_2	32.47°N, 64.77°W	Kelly, A.E., Reuer, M.K., Goodkin, N.F., Boyle, E.A., 2009. Lead concentrations and isotopes in corals and water near Bermuda, 1780–2000. Earth and Planetary Science Letters 283: 93–100.
720	Inorganic geochemistry	Pb concentrations	coral skeleton		1883–1999	<4 years	1940	Beginning of a small increase with a jump		North Rock	Bermuda	North America_2	32.47°N, 64.77°W	Kelly, A.E., Reuer, M.K., Goodkin, N.F., Boyle, E.A., 2009. Lead concentrations and isotopes in corals and water near Bermuda, 1780–2000. Earth and Planetary Science Letters 283: 93–100.
721	Inorganic geochemistry	Pb concentrations	coral skeleton		1883–1999	<4 years	1900	Higher than pre-1900 range		North Rock	Bermuda	North America_2	32.47°N, 64.77°W	Kelly, A.E., Reuer, M.K., Goodkin, N.F., Boyle, E.A., 2009. Lead concentrations and isotopes in corals and water near Bermuda, 1780–2000. Earth and Planetary Science Letters 283: 93–100.
722	Inorganic geochemistry	Pb concentrations	coral skeleton		1777–1983	<4 years	1947	Beginning of a substantial increase		John Smith's Bay	Bermuda	North America_2	32.47°N, 64.77°W	Kelly, A.E., Reuer, M.K., Goodkin, N.F., Boyle, E.A., 2009. Lead concentrations and isotopes in corals and water near Bermuda, 1780–2000. Earth and Planetary Science Letters 283: 93–100.
723	Inorganic geochemistry	Pb concentrations	coral skeleton		1777–1983	<4 years	1900	Beginning of a small increase with a jump		John Smith's Bay	Bermuda	North America_2	32.47°N, 64.77°W	Kelly, A.E., Reuer, M.K., Goodkin, N.F., Boyle, E.A., 2009. Lead concentrations and isotopes in corals and water near Bermuda, 1780–2000. Earth and Planetary Science Letters 283: 93–100.
724	Inorganic geochemistry	Pb concentrations	coral skeleton		1777–1983	<4 years	1882	Beginning of a small increase with a jump		John Smith's Bay	Bermuda	North America_2	32.47°N, 64.77°W	Kelly, A.E., Reuer, M.K., Goodkin, N.F., Boyle, E.A., 2009. Lead concentrations and isotopes in corals and water near Bermuda, 1780–2000. Earth and Planetary Science Letters 283: 93–100.
725	Inorganic geochemistry	Pb concentrations	coral skeleton		1777–1983	<4 years	1818	Higher than pre-1800 range		John Smith's Bay	Bermuda	North America_2	32.47°N, 64.77°W	Kelly, A.E., Reuer, M.K., Goodkin, N.F., Boyle, E.A., 2009. Lead concentrations and isotopes in corals and water near Bermuda, 1780–2000. Earth and Planetary Science Letters 283: 93–100.
726	Inorganic geochemistry	206Pb / 207Pb	coral skeleton		1777–1983	<4 years	1900	Lower than pre-1800 range		John Smith's Bay	Bermuda	North America_2	32.47°N, 64.77°W	Kelly, A.E., Reuer, M.K., Goodkin, N.F., Boyle, E.A., 2009. Lead concentrations and isotopes in corals and water near Bermuda, 1780–2000. Earth and Planetary Science Letters 283: 93–100.
727	Inorganic geochemistry	NH4+ concentrations	Ice core		1907-2002	<4 years	1990	Beginning of a substantilal increase		Muztagata		Central Asia	38.28°N, 75.10°E	Zhao 2011 Records of sulfate and nitrate in an ice core from Mount Muztagata, central Asia. J. Geophys. Res. 116, D13304. (doi:10.1029/2011jd015735)
728	Inorganic geochemistry	NH4+ concentrations	Ice core		1907-2002	<4 years	1984	Higher than pre-1950 range		Muztagata		Central Asia	38.28°N, 75.10°E	Zhao 2011 Records of sulfate and nitrate in an ice core from Mount Muztagata, central Asia. J. Geophys. Res. 116, D13304. (doi:10.1029/2011jd015735)
729	Inorganic geochemistry	NO3 - concentrations	Ice core		1907-2002	<4 years	1996	Beginning of a substantilal increase		Muztagata		Central Asia	38.28°N, 75.10°E	Zhao 2011 Records of sulfate and nitrate in an ice core from Mount Muztagata, central Asia. J. Geophys. Res. 116, D13304. (doi:10.1029/2011jd015735)
730	Inorganic geochemistry	NO3 - concentrations	Ice core		1907-2002	<4 years	1990	Higher than pre-1950 range		Muztagata		Central Asia	38.28°N, 75.10°E	Zhao 2011 Records of sulfate and nitrate in an ice core from Mount Muztagata, central Asia. J. Geophys. Res. 116, D13304. (doi:10.1029/2011jd015735)
731	Inorganic geochemistry	NH4+ concentrations	Ice core		350-1998	<4 years	1979	Beginning of a second substantial increase		Nevado Illimani	Bolivia	South America	16.62°S, 67.77°W	Kellerhals 2010 Ammonium concentration in ice cores: a new proxy for regional temperature reconstruction? J. Geophys. Res. 115, D16123. (doi:10.1029/2009jd012603)
732	Inorganic geochemistry	NH4+ concentrations	Ice core		350-1998	<4 years	1940	Beginning of a substantilal increase		Nevado Illimani	Bolivia	South America	16.62°S, 67.77°W	Kellerhals 2010 Ammonium concentration in ice cores: a new proxy for regional temperature reconstruction? J. Geophys. Res. 115, D16123. (doi:10.1029/2009jd012603)
733	Inorganic geochemistry	NH4+ concentrations	Ice core		350-1998	<4 years	1915	Higher than pre-1900 range		Nevado Illimani	Bolivia	South America	16.62°S, 67.77°W	Kellerhals 2010 Ammonium concentration in ice cores: a new proxy for regional temperature reconstruction? J. Geophys. Res. 115, D16123. (doi:10.1029/2009jd012603)
734	Novel materials	PCBs	Ice core		1605-2003	>4 years	1965	Beginning of a substantilal increase		Talos Dome		Antarctica	72.82°S; 159.17°E	Fuoco 2012 A snow/firn four-century record of polycyclic aromatic hydrocarbons(PAHs) and polychloro biphenyls (PCBs) at Talos Dome (Antarctica). Microchemical Journal, 105 (2012) 133–141
735	Novel materials	PCBs	Ice core		1605-2003	>4 years	1948	Higher than pre-1900 range		Talos Dome		Antarctica	72.82°S; 159.17°E	Fuoco 2012 A snow/firn four-century record of polycyclic aromatic hydrocarbons(PAHs) and polychloro biphenyls (PCBs) at Talos Dome (Antarctica). Microchemical Journal, 105 (2012) 133–141
736	Novel materials	PAHs	Ice core		1934-2006	>4 years	1999	Beginning of a second substantial increase		Mt. Elbrus, Caucasus		Central Asia	43.45°N, 42.43°E	Vecchiato 2020 the Great Acceleration of fragrances and pAHs archived in an ice core from elbrus, caucasus Scientific Reports 10:10661
737	Novel materials	PAHs	Ice core		1934-2006	>4 years	1956.5	Beginning of a substantial increase		Mt. Elbrus, Caucasus		Central Asia	43.45°N, 42.43°E	Vecchiato 2020 the Great Acceleration of fragrances and pAHs archived in an ice core from elbrus, caucasus Scientific Reports 10:10661
738	Novel materials	PAHs	Ice core		1934-2006	>4 years	1951.5	First appearance		Mt. Elbrus, Caucasus		Central Asia	43.45°N, 42.43°E	Vecchiato 2020 the Great Acceleration of fragrances and pAHs archived in an ice core from elbrus, caucasus Scientific Reports 10:10661
739	Novel materials	Fragrances	Ice core		1934-2006	>4 years	1999	Beginning of a second substantial increase		Mt. Elbrus, Caucasus		Central Asia	43.45°N, 42.43°E	Vecchiato 2020 the Great Acceleration of fragrances and pAHs archived in an ice core from elbrus, caucasus Scientific Reports 10:10661
740	Novel materials	Fragrances	Ice core		1934-2006	>4 years	1956.5	Beginning of a substantial increase		Mt. Elbrus, Caucasus		Central Asia	43.45°N, 42.43°E	Vecchiato 2020 the Great Acceleration of fragrances and pAHs archived in an ice core from elbrus, caucasus Scientific Reports 10:10661
741	Novel materials	Fragrances	Ice core		1934-2006	>4 years	1951.5	First appearance		Mt. Elbrus, Caucasus		Central Asia	43.45°N, 42.43°E	Vecchiato 2020 the Great Acceleration of fragrances and pAHs archived in an ice core from elbrus, caucasus Scientific Reports 10:10661
742	Biotic markers	Dehydroabieticacid	Ice core		1693-1997	<4 years	1970	Beginning of a substantial increase		Ushkovskyvolcano	Russia	East Asia	56.07°N, 160.47°E	Kawamura K, Izawa Y, Mochida M et al. (2012) Ice-core records of biomass burning tracers (levoglucosan and dehydroabietic, vanillic and p-hydroxybenzoic acids) and total organic carbon for past 300 years in the Kamchatka Peninsula, Northeast Asia. Geochimica et Cosmochimica Acta 99: 317–329.
743	Biotic markers	Dehydroabieticacid	Ice core		1693-1997	>4 years	1949	Higher than pre-1800 range		Ushkovskyvolcano	Russia	East Asia	56.07°N, 160.47°E	Kawamura K, Izawa Y, Mochida M et al. (2012) Ice-core records of biomass burning tracers (levoglucosan and dehydroabietic, vanillic and p-hydroxybenzoic acids) and total organic carbon for past 300 years in the Kamchatka Peninsula, Northeast Asia. Geochimica et Cosmochimica Acta 99: 317–329.
744	Biotic markers	Levoglucosan	Ice core		1693-1997	>4 years	1949	Higher than pre-1800 range		Ushkovskyvolcano	Russia	East Asia	56.07°N, 160.47°E	Kawamura K, Izawa Y, Mochida M et al. (2012) Ice-core records of biomass burning tracers (levoglucosan and dehydroabietic, vanillic and p-hydroxybenzoic acids) and total organic carbon for past 300 years in the Kamchatka Peninsula, Northeast Asia. Geochimica et Cosmochimica Acta 99: 317–329.
745	Biotic markers	Total organic carbon	Ice core		1693-1997	>4 years	1949	Higher than pre-1800 range		Ushkovskyvolcano	Russia	East Asia	56.07°N, 160.47°E	Kawamura K, Izawa Y, Mochida M et al. (2012) Ice-core records of biomass burning tracers (levoglucosan and dehydroabietic, vanillic and p-hydroxybenzoic acids) and total organic carbon for past 300 years in the Kamchatka Peninsula, Northeast Asia. Geochimica et Cosmochimica Acta 99: 317–329.
746	Inorganic geochemistry	δ15N	Ice core		1750-2005	<4 years	1956	Beginning of a substantial decrease		Summit, Greenland		Arctic	72.5°N, 38.4°W	Felix 2013 The agricultural history of human‐nitrogen interactions as recorded in ice core δ15N-NO3-. GEOPHYSICALRESEARCHLETTERS,VOL.40,1642–1646, doi:10.1002/grl.50209
747	Inorganic geochemistry	δ15N	Ice core		1750-2005	<4 years	1927	Beginning of a small increase with a jump		Summit, Greenland		Arctic	72.5°N, 38.4°W	Felix 2013 The agricultural history of human‐nitrogen interactions as recorded in ice core δ15N-NO3-. GEOPHYSICALRESEARCHLETTERS,VOL.40,1642–1646, doi:10.1002/grl.50209
748	Inorganic geochemistry	δ15N	Ice core		1750-2005	<4 years	1910	Lower than pre-1800 range		Summit, Greenland		Arctic	72.5°N, 38.4°W	Felix 2013 The agricultural history of human‐nitrogen interactions as recorded in ice core δ15N-NO3-. GEOPHYSICALRESEARCHLETTERS,VOL.40,1642–1646, doi:10.1002/grl.50209
