# Supplementary material for: Toward defining the Anthropocene onset using a rapid increase in anthropogenic fingerprints in global geological archives
Source: Proc Natl Acad Sci U S A. 2024 Sep 23;121(41):e2313098121. doi: 10.1073/pnas.2313098121 (PMC11474069; doi:10.1073/pnas.2313098121)
Supplement: Supplementary file 5 — Dataset S04 (XLSX) [file pnas.2313098121.sd04.xlsx]

## Sheet: Data
Case_all	Original order	Region	Fingerprint ID	Age
	1	Antarctica	574	1761
	2	Antarctica	571	1770
	3	Antarctica	577	1813
	4	Antarctica	497	1826
	5	Antarctica	496	1833
	6	Antarctica	553	1835
	7	Antarctica	576	1844
	8	Antarctica	495	1851
	9	Antarctica	616	1852
	10	Antarctica	609	1860
	11	Antarctica	600	1866
	12	Antarctica	573	1877
	13	Antarctica	552	1882
	14	Antarctica	608	1884
	15	Antarctica	615	1890
	16	Antarctica	599	1891
	17	Antarctica	612	1891
	18	Antarctica	605	1892
	19	Antarctica	602	1899
	20	Antarctica	570	1906
	21	Antarctica	607	1907
	22	Antarctica	263	1909
	23	Antarctica	614	1909
	24	Antarctica	604	1910
	25	Antarctica	260	1934
	26	Antarctica	611	1934
	27	Antarctica	704	1945
	28	Antarctica	735	1948
	29	Antarctica	259	1950
	30	Antarctica	261	1952
	31	Antarctica	569	1953
	32	Antarctica	705	1953
	33	Antarctica	706	1953
	34	Antarctica	575	1954
	35	Antarctica	707	1954
	36	Antarctica	708	1954
	37	Antarctica	710	1954
	38	Antarctica	711	1954
	39	Antarctica	712	1954
	40	Antarctica	709	1955
	41	Antarctica	717	1955
	42	Antarctica	718	1955
	43	Antarctica	606	1957
	44	Antarctica	703	1958
	45	Antarctica	262	1959
	46	Antarctica	493	1962
	47	Antarctica	494	1962
	48	Antarctica	551	1962
	49	Antarctica	572	1963
	50	Antarctica	613	1964
	51	Antarctica	562	1965
	52	Antarctica	601	1965
	53	Antarctica	603	1965
	54	Antarctica	610	1965
	55	Antarctica	734	1965
	56	Antarctica	598	1967
	57	Arctic	580	1775
	58	Arctic	579	1809
	59	Arctic	619	1812
	60	Arctic	585	1815
	61	Arctic	597	1837
	62	Arctic	622	1844
	63	Arctic	559	1860
	64	Arctic	589	1861
	65	Arctic	593	1864
	66	Arctic	588	1881
	67	Arctic	596	1881
	68	Arctic	592	1890
	69	Arctic	595	1890
	70	Arctic	587	1897
	71	Arctic	628	1900
	72	Arctic	618	1903
	73	Arctic	591	1906
	74	Arctic	621	1907
	75	Arctic	625	1907
	76	Arctic	558	1910
	77	Arctic	748	1910
	78	Arctic	747	1927
	79	Arctic	594	1942
	80	Arctic	586	1943
	81	Arctic	590	1946
	82	Arctic	578	1947
	83	Arctic	627	1948
	84	Arctic	450	1950
	85	Arctic	617	1950
	86	Arctic	561	1953
	87	Arctic	713	1954
	88	Arctic	714	1954
	89	Arctic	716	1954
	90	Arctic	624	1955
	91	Arctic	715	1955
	92	Arctic	557	1956
	93	Arctic	582	1956
	94	Arctic	746	1956
	95	Arctic	626	1957
	96	Arctic	620	1958
	97	Arctic	680	1958
	98	Arctic	584	1959
	99	Arctic	623	1962
	100	Arctic	319	1965
	101	Arctic	583	1969
	102	Arctic	581	1974
	103	Arctic	449	1982
	104	Arctic	560	1983
	105	Oceania	636	1806
	106	Oceania	219	1807
	107	Oceania	538	1814
	108	Oceania	500	1821
	109	Oceania	226	1830
	110	Oceania	227	1830
	111	Oceania	223	1842
	112	Oceania	541	1847
	113	Oceania	504	1862
	114	Oceania	644	1875
	115	Oceania	229	1885
	116	Oceania	540	1892
	117	Oceania	537	1894
	118	Oceania	532	1904
	119	Oceania	536	1912
	120	Oceania	646	1914
	121	Oceania	650	1914
	122	Oceania	638	1917
	123	Oceania	218	1920
	124	Oceania	643	1925
	125	Oceania	224	1929
	126	Oceania	649	1930
	127	Oceania	222	1932
	128	Oceania	508	1932
	129	Oceania	510	1932
	130	Oceania	651	1934
	131	Oceania	535	1943
	132	Oceania	232	1946
	133	Oceania	221	1947
	134	Oceania	228	1948
	135	Oceania	498	1948
	136	Oceania	642	1948
	137	Oceania	637	1950
	138	Oceania	225	1951
	139	Oceania	522	1951
	140	Oceania	231	1952
	141	Oceania	233	1952
	142	Oceania	501	1953
	143	Oceania	684	1953
	144	Oceania	686	1953
	145	Oceania	215	1954
	146	Oceania	220	1954
	147	Oceania	685	1954
	148	Oceania	701	1954
	149	Oceania	635	1955
	150	Oceania	640	1955
	151	Oceania	697	1955
	152	Oceania	698	1955
	153	Oceania	688	1956
	154	Oceania	689	1957
	155	Oceania	700	1957
	156	Oceania	499	1958
	157	Oceania	699	1958
	158	Oceania	216	1958.5
	159	Oceania	217	1960
	160	Oceania	531	1961
	161	Oceania	702	1961
	162	Oceania	641	1962
	163	Oceania	645	1967
	164	Oceania	523	1971
	165	Oceania	634	1971
	166	Oceania	530	1972
	167	Oceania	542	1973
	168	Oceania	554	1973
	169	Oceania	534	1975
	170	Oceania	521	1981
	171	Oceania	502	1984
	172	Oceania	503	1984
	173	Oceania	507	1985
	174	Oceania	533	1985
	175	Oceania	639	1986
	176	Oceania	647	1986
	177	Oceania	648	1986
	178	Oceania	509	1997
	179	Oceania	539	1997
	180	East Asia	75	-618.01
	181	East Asia	74	1197.68
	182	East Asia	77	1247.35
	183	East Asia	73	1252.99
	184	East Asia	72	1760.62
	185	East Asia	81	1817.6
	186	East Asia	57	1821.8
	187	East Asia	83	1884.44
	188	East Asia	97	1901.26
	189	East Asia	214	1909
	190	East Asia	47	1909.9
	191	East Asia	92	1916
	192	East Asia	71	1916.75
	193	East Asia	59	1917.43
	194	East Asia	316	1918
	195	East Asia	514	1919
	196	East Asia	67	1920.5
	197	East Asia	205	1922
	198	East Asia	69	1924.2
	199	East Asia	20	1925.9
	200	East Asia	34	1927.7
	201	East Asia	37	1927.7
	202	East Asia	52	1927.9
	203	East Asia	91	1929.4
	204	East Asia	66	1929.5
	205	East Asia	511	1930
	206	East Asia	667	1930
	207	East Asia	213	1932
	208	East Asia	209	1934
	209	East Asia	199	1939
	210	East Asia	512	1940
	211	East Asia	197	1941
	212	East Asia	88	1941.28
	213	East Asia	668	1942
	214	East Asia	56	1942.1
	215	East Asia	235	1943
	216	East Asia	11	1943.86
	217	East Asia	188	1944
	218	East Asia	191	1944
	219	East Asia	666	1944
	220	East Asia	5	1945
	221	East Asia	184	1945
	222	East Asia	96	1945.68
	223	East Asia	19	1946.64
	224	East Asia	186	1947
	225	East Asia	2	1947.39
	226	East Asia	208	1948
	227	East Asia	743	1949
	228	East Asia	744	1949
	229	East Asia	745	1949
	230	East Asia	201	1950
	231	East Asia	314	1950
	232	East Asia	94	1950.1
	233	East Asia	185	1951
	234	East Asia	234	1951
	235	East Asia	236	1951
	236	East Asia	687	1952
	237	East Asia	79	1952.9
	238	East Asia	183	1953
	239	East Asia	187	1953
	240	East Asia	190	1953
	241	East Asia	203	1953
	242	East Asia	206	1953
	243	East Asia	1	1953.5
	244	East Asia	4	1953.5
	245	East Asia	9	1953.5
	246	East Asia	13	1953.5
	247	East Asia	15	1953.5
	248	East Asia	26	1953.5
	249	East Asia	27	1953.5
	250	East Asia	28	1953.5
	251	East Asia	30	1953.5
	252	East Asia	31	1953.5
	253	East Asia	32	1953.5
	254	East Asia	36	1953.5
	255	East Asia	45	1953.5
	256	East Asia	49	1953.5
	257	East Asia	54	1953.5
	258	East Asia	55	1953.5
	259	East Asia	58	1953.5
	260	East Asia	61	1953.5
	261	East Asia	85	1953.5
	262	East Asia	103	1953.5
	263	East Asia	62	1953.9
	264	East Asia	64	1953.9
	265	East Asia	8	1954.2
	266	East Asia	24	1954.39
	267	East Asia	3	1954.5
	268	East Asia	196	1955
	269	East Asia	516	1955
	270	East Asia	182	1955.5
	271	East Asia	6	1956
	272	East Asia	204	1956
	273	East Asia	207	1956
	274	East Asia	212	1956
	275	East Asia	51	1956.09
	276	East Asia	7	1956.8
	277	East Asia	10	1956.9
	278	East Asia	12	1956.9
	279	East Asia	17	1956.97
	280	East Asia	211	1957
	281	East Asia	315	1957
	282	East Asia	513	1959
	283	East Asia	14	1959.5
	284	East Asia	63	1959.5
	285	East Asia	193	1961
	286	East Asia	210	1962
	287	East Asia	87	1962.86
	288	East Asia	16	1963.06
	289	East Asia	25	1963.18
	290	East Asia	18	1964.17
	291	East Asia	21	1964.17
	292	East Asia	93	1964.25
	293	East Asia	23	1966.7
	294	East Asia	518	1968
	295	East Asia	101	1968.5
	296	East Asia	70	1969.08
	297	East Asia	100	1969.36
	298	East Asia	665	1970
	299	East Asia	742	1970
	300	East Asia	86	1970.7
	301	East Asia	80	1970.74
	302	East Asia	82	1970.74
	303	East Asia	318	1971
	304	East Asia	78	1971.87
	305	East Asia	89	1971.9
	306	East Asia	105	1971.96
	307	East Asia	65	1972.5
	308	East Asia	108	1972.66
	309	East Asia	29	1972.88
	310	East Asia	33	1972.88
	311	East Asia	35	1972.88
	312	East Asia	90	1974.28
	313	East Asia	98	1974.57
	314	East Asia	106	1974.72
	315	East Asia	313	1975
	316	East Asia	194	1976
	317	East Asia	195	1976
	318	East Asia	44	1976.12
	319	East Asia	46	1976.12
	320	East Asia	48	1976.12
	321	East Asia	50	1976.12
	322	East Asia	53	1976.12
	323	East Asia	107	1976.47
	324	East Asia	109	1977.15
	325	East Asia	76	1977.28
	326	East Asia	95	1977.71
	327	East Asia	104	1979.8
	328	East Asia	317	1981
	329	East Asia	202	1982
	330	East Asia	519	1982
	331	East Asia	84	1982.5
	332	East Asia	39	1982.8
	333	East Asia	41	1982.8
	334	East Asia	99	1983.8
	335	East Asia	192	1984
	336	East Asia	198	1984
	337	East Asia	200	1984
	338	East Asia	189	1985
	339	East Asia	60	1986.71
	340	East Asia	515	1987
	341	East Asia	517	1987
	342	East Asia	38	1987.87
	343	East Asia	22	1989.8
	344	East Asia	102	1989.84
	345	East Asia	520	1991
	346	East Asia	43	1992.99
	347	East Asia	40	1993
	348	East Asia	42	1998.1
	349	East Asia	68	2008.2
	350	Europe	448	-2050
	351	Europe	388	-1850
	352	Europe	386	-938
	353	Europe	447	-750
	354	Europe	397	-349
	355	Europe	459	1061
	356	Europe	462	1062
	357	Europe	464	1098
	358	Europe	453	1121
	359	Europe	456	1121
	360	Europe	466	1171
	361	Europe	468	1171
	362	Europe	343	1200
	363	Europe	446	1250
	364	Europe	298	1338
	365	Europe	294	1385
	366	Europe	385	1392
	367	Europe	461	1459
	368	Europe	455	1471
	369	Europe	469	1476
	370	Europe	467	1478
	371	Europe	452	1494
	372	Europe	463	1496
	373	Europe	465	1496
	374	Europe	458	1500
	375	Europe	381	1535
	376	Europe	297	1557
	377	Europe	395	1557
	378	Europe	380	1645
	379	Europe	377	1648
	380	Europe	383	1770
	381	Europe	384	1770
	382	Europe	387	1770
	383	Europe	394	1770
	384	Europe	371	1791
	385	Europe	372	1791
	386	Europe	373	1791
	387	Europe	374	1791
	388	Europe	389	1793
	389	Europe	390	1793
	390	Europe	396	1793
	391	Europe	363	1806
	392	Europe	360	1835
	393	Europe	361	1835
	394	Europe	379	1847
	395	Europe	382	1862
	396	Europe	293	1865
	397	Europe	296	1865
	398	Europe	341	1868
	399	Europe	326	1870
	400	Europe	365	1870
	401	Europe	359	1873
	402	Europe	342	1875
	403	Europe	368	1879
	404	Europe	391	1879
	405	Europe	392	1879
	406	Europe	393	1879
	407	Europe	400	1880
	408	Europe	125	1897
	409	Europe	325	1900
	410	Europe	339	1901
	411	Europe	376	1901
	412	Europe	403	1902
	413	Europe	130	1903
	414	Europe	304	1903
	415	Europe	308	1904
	416	Europe	370	1905
	417	Europe	405	1905
	418	Europe	443	1905
	419	Europe	266	1906
	420	Europe	270	1906
	421	Europe	301	1908
	422	Europe	303	1908
	423	Europe	307	1909
	424	Europe	127	1910
	425	Europe	346	1910
	426	Europe	351	1910
	427	Europe	440	1910
	428	Europe	427	1911
	429	Europe	269	1912
	430	Europe	411	1913
	431	Europe	432	1913
	432	Europe	415	1916
	433	Europe	419	1916
	434	Europe	423	1916
	435	Europe	120	1917
	436	Europe	124	1920
	437	Europe	444	1924
	438	Europe	445	1924
	439	Europe	300	1927
	440	Europe	338	1927
	441	Europe	439	1928
	442	Europe	345	1929
	443	Europe	375	1930
	444	Europe	295	1932
	445	Europe	399	1935
	446	Europe	408	1936
	447	Europe	358	1938
	448	Europe	340	1939
	449	Europe	118	1943
	450	Europe	122	1943
	451	Europe	349	1943
	452	Europe	367	1943
	453	Europe	414	1944
	454	Europe	418	1944
	455	Europe	431	1944
	456	Europe	410	1945
	457	Europe	422	1945
	458	Europe	426	1945
	459	Europe	366	1946
	460	Europe	113	1947
	461	Europe	292	1947
	462	Europe	306	1947
	463	Europe	413	1947
	464	Europe	416	1947
	465	Europe	268	1948
	466	Europe	324	1949
	467	Europe	128	1950
	468	Europe	357	1950
	469	Europe	378	1950
	470	Europe	404	1950
	471	Europe	457	1950
	472	Europe	460	1950
	473	Europe	112	1952
	474	Europe	117	1952
	475	Europe	305	1952
	476	Europe	425	1952
	477	Europe	563	1952
	478	Europe	111	1953
	479	Europe	110	1953.76
	480	Europe	302	1954
	481	Europe	566	1954
	482	Europe	299	1955
	483	Europe	337	1955
	484	Europe	356	1955
	485	Europe	430	1955
	486	Europe	435	1955
	487	Europe	114	1956
	488	Europe	116	1956
	489	Europe	121	1956
	490	Europe	123	1956
	491	Europe	129	1956
	492	Europe	131	1956
	493	Europe	350	1956
	494	Europe	564	1956
	495	Europe	565	1956
	496	Europe	567	1956
	497	Europe	568	1956
	498	Europe	401	1957
	499	Europe	407	1957
	500	Europe	409	1958
	501	Europe	421	1958
	502	Europe	115	1960
	503	Europe	364	1960
	504	Europe	451	1960
	505	Europe	454	1960
	506	Europe	344	1961
	507	Europe	347	1964
	508	Europe	438	1964
	509	Europe	265	1965
	510	Europe	354	1965
	511	Europe	119	1966
	512	Europe	126	1966
	513	Europe	348	1966
	514	Europe	362	1968
	515	Europe	433	1968
	516	Europe	321	1969
	517	Europe	434	1971
	518	Europe	353	1972
	519	Europe	369	1972
	520	Europe	442	1972
	521	Europe	398	1975
	522	Europe	267	1976
	523	Europe	402	1976
	524	Europe	406	1976
	525	Europe	437	1976
	526	Europe	420	1978
	527	Europe	424	1978
	528	Europe	429	1978
	529	Europe	264	1979
	530	Europe	336	1983
	531	Europe	355	1988
	532	Europe	428	1991
	533	Europe	417	1992
	534	Europe	436	1992
	535	Europe	323	1993
	536	Europe	412	1993
	537	Europe	322	1998
	538	Europe	441	1999
	539	Europe	132	2010
	540	North America	171	1265
	541	North America	174	1305
	542	North America	176	1305
	543	North America	170	1490
	544	North America	173	1535
	545	North America	480	1763
	546	North America	481	1786
	547	North America	676	1805
	548	North America	546	1807
	549	North America	725	1818
	550	North America	274	1820
	551	North America	278	1820
	552	North America	282	1822
	553	North America	479	1826
	554	North America	545	1827
	555	North America	172	1830
	556	North America	549	1830
	557	North America	281	1843
	558	North America	273	1847
	559	North America	277	1847
	560	North America	285	1847
	561	North America	288	1847
	562	North America	291	1847
	563	North America	169	1855
	564	North America	332	1866
	565	North America	334	1866
	566	North America	153	1874
	567	North America	163	1876
	568	North America	548	1878
	569	North America	258	1882
	570	North America	724	1882
	571	North America	175	1890
	572	North America	478	1891
	573	North America	477	1893
	574	North America	272	1897
	575	North America	284	1898
	576	North America	287	1898
	577	North America	290	1898
	578	North America	331	1900
	579	North America	721	1900
	580	North America	723	1900
	581	North America	726	1900
	582	North America	492	1902
	583	North America	312	1904
	584	North America	168	1906
	585	North America	335	1911
	586	North America	679	1911
	587	North America	476	1913
	588	North America	673	1913
	589	North America	491	1916
	590	North America	147	1921
	591	North America	506	1923
	592	North America	330	1927
	593	North America	162	1928
	594	North America	311	1928
	595	North America	675	1928
	596	North America	157	1930
	597	North America	250	1930
	598	North America	257	1930
	599	North America	276	1931
	600	North America	280	1931
	601	North America	254	1933
	602	North America	142	1934
	603	North America	138	1935
	604	North America	140	1935
	605	North America	145	1935
	606	North America	310	1938
	607	North America	134	1939
	608	North America	720	1940
	609	North America	166	1941
	610	North America	181	1941
	611	North America	490	1942
	612	North America	672	1942
	613	North America	544	1943
	614	North America	155	1946
	615	North America	279	1946
	616	North America	352	1946
	617	North America	472	1946
	618	North America	137	1946.5
	619	North America	275	1947
	620	North America	505	1947
	621	North America	722	1947
	622	North America	152	1950
	623	North America	154	1951
	624	North America	161	1951
	625	North America	283	1951
	626	North America	286	1951
	627	North America	289	1951
	628	North America	329	1951
	629	North America	237	1952
	630	North America	240	1952
	631	North America	253	1952
	632	North America	141	1953
	633	North America	179	1953
	634	North America	158	1954
	635	North America	159	1954
	636	North America	160	1954
	637	North America	177	1954
	638	North America	309	1954
	639	North America	487	1954
	640	North America	165	1955
	641	North America	238	1955
	642	North America	242	1955
	643	North America	230	1956
	644	North America	239	1956
	645	North America	244	1957
	646	North America	246	1957
	647	North America	248	1957
	648	North America	249	1957
	649	North America	671	1957
	650	North America	241	1958
	651	North America	243	1958
	652	North America	550	1958
	653	North America	136	1958.5
	654	North America	135	1959
	655	North America	156	1959
	656	North America	167	1959
	657	North America	245	1959
	658	North America	247	1960
	659	North America	547	1960
	660	North America	678	1960
	661	North America	471	1961
	662	North America	474	1961
	663	North America	475	1961
	664	North America	143	1962
	665	North America	144	1963
	666	North America	251	1964
	667	North America	328	1967
	668	North America	470	1967
	669	North America	529	1967
	670	North America	133	1968
	671	North America	180	1968
	672	North America	327	1968
	673	North America	333	1969
	674	North America	719	1969
	675	North America	164	1970
	676	North America	178	1970
	677	North America	271	1971
	678	North America	255	1972
	679	North America	256	1972
	680	North America	543	1972
	681	North America	524	1974
	682	North America	146	1975
	683	North America	149	1976
	684	North America	150	1976
	685	North America	674	1976
	686	North America	528	1978
	687	North America	488	1979
	688	North America	526	1980
	689	North America	525	1985
	690	North America	151	1988
	691	North America	527	1988
	692	North America	677	1988
	693	North America	489	1990
	694	North America	139	1994
	695	North America	473	1995
	696	North America	252	2003
	697	North America	148	2004
	698	Other regions	662	1865
	699	Other regions	485	1900
	700	Other regions	657	1902
	701	Other regions	670	1903
	702	Other regions	660	1906
	703	Other regions	733	1915
	704	Other regions	654	1931
	705	Other regions	664	1932
	706	Other regions	732	1940
	707	Other regions	483	1941
	708	Other regions	659	1942
	709	Other regions	633	1947
	710	Other regions	656	1948
	711	Other regions	738	1951.5
	712	Other regions	741	1951.5
	713	Other regions	653	1952
	714	Other regions	556	1953
	715	Other regions	658	1953
	716	Other regions	681	1954
	717	Other regions	632	1955
	718	Other regions	690	1955
	719	Other regions	691	1955
	720	Other regions	692	1955
	721	Other regions	693	1955
	722	Other regions	694	1955
	723	Other regions	696	1955
	724	Other regions	661	1956
	725	Other regions	682	1956
	726	Other regions	695	1956
	727	Other regions	737	1956.5
	728	Other regions	740	1956.5
	729	Other regions	555	1959
	730	Other regions	683	1959
	731	Other regions	482	1962
	732	Other regions	484	1962
	733	Other regions	655	1963
	734	Other regions	630	1965
	735	Other regions	486	1970
	736	Other regions	629	1970
	737	Other regions	669	1979
	738	Other regions	731	1979
	739	Other regions	663	1980
	740	Other regions	320	1981
	741	Other regions	728	1984
	742	Other regions	631	1989
	743	Other regions	652	1989
	744	Other regions	727	1990
	745	Other regions	730	1990
	746	Other regions	729	1996
	747	Other regions	736	1999
	748	Other regions	739	1999

## Sheet: Case_all
Age	Cumulative %	Cumulative numbers			Case_all	Antarctica	52
1459	0.00138122	1				Arctic	47
1471	0.00276243	2				Oceania	73
1476	0.00414365	3				East Asia	167
1478	0.00552486	4				Europe	184
1490	0.00690608	5				North America	151
1494	0.00828729	6				Other regions	50
1496	0.00966851	7				Total entry	724
1496	0.0110497	8
1500	0.0124309	9
1535	0.0138122	10
1535	0.0151934	11
1557	0.0165746	12
1557	0.0179558	13
1645	0.019337	14
1648	0.0207182	15
1760.62	0.0220994	16
1761	0.0234807	17
1763	0.0248619	18
1770	0.0262431	19
1770	0.0276243	20
1770	0.0290055	21
1770	0.0303867	22
1770	0.031768	23
1775	0.0331492	24
1786	0.0345304	25
1791	0.0359116	26
1791	0.0372928	27
1791	0.038674	28
1791	0.0400552	29
1793	0.0414365	30
1793	0.0428177	31
1793	0.0441989	32
1805	0.0455801	33
1806	0.0469613	34
1806	0.0483425	35
1807	0.0497238	36
1807	0.051105	37
1809	0.0524862	38
1812	0.0538674	39
1813	0.0552486	40
1814	0.0566298	41
1815	0.058011	42
1817.6	0.0593923	43
1818	0.0607735	44
1820	0.0621547	45
1820	0.0635359	46
1821	0.0649171	47
1821.8	0.0662983	48
1822	0.0676796	49
1826	0.0690608	50
1826	0.070442	51
1827	0.0718232	52
1830	0.0732044	53
1830	0.0745856	54
1830	0.0759669	55
1830	0.0773481	56
1833	0.0787293	57
1835	0.0801105	58
1835	0.0814917	59
1835	0.0828729	60
1837	0.0842541	61
1842	0.0856354	62
1843	0.0870166	63
1844	0.0883978	64
1844	0.089779	65
1847	0.0911602	66
1847	0.0925414	67
1847	0.0939227	68
1847	0.0953039	69
1847	0.0966851	70
1847	0.0980663	71
1847	0.0994475	72
1851	0.100829	73
1852	0.10221	74
1855	0.103591	75
1860	0.104972	76
1860	0.106354	77
1861	0.107735	78
1862	0.109116	79
1862	0.110497	80
1864	0.111878	81
1865	0.11326	82
1865	0.114641	83
1865	0.116022	84
1866	0.117403	85
1866	0.118785	86
1866	0.120166	87
1868	0.121547	88
1870	0.122928	89
1870	0.124309	90
1873	0.125691	91
1874	0.127072	92
1875	0.128453	93
1875	0.129834	94
1876	0.131215	95
1877	0.132597	96
1878	0.133978	97
1879	0.135359	98
1879	0.13674	99
1879	0.138122	100
1879	0.139503	101
1880	0.140884	102
1881	0.142265	103
1881	0.143646	104
1882	0.145028	105
1882	0.146409	106
1882	0.14779	107
1884	0.149171	108
1884.44	0.150552	109
1885	0.151934	110
1890	0.153315	111
1890	0.154696	112
1890	0.156077	113
1890	0.157459	114
1891	0.15884	115
1891	0.160221	116
1891	0.161602	117
1892	0.162983	118
1892	0.164365	119
1893	0.165746	120
1894	0.167127	121
1897	0.168508	122
1897	0.16989	123
1897	0.171271	124
1898	0.172652	125
1898	0.174033	126
1898	0.175414	127
1899	0.176796	128
1900	0.178177	129
1900	0.179558	130
1900	0.180939	131
1900	0.18232	132
1900	0.183702	133
1900	0.185083	134
1900	0.186464	135
1901	0.187845	136
1901	0.189227	137
1901.26	0.190608	138
1902	0.191989	139
1902	0.19337	140
1902	0.194751	141
1903	0.196133	142
1903	0.197514	143
1903	0.198895	144
1903	0.200276	145
1904	0.201657	146
1904	0.203039	147
1904	0.20442	148
1905	0.205801	149
1905	0.207182	150
1905	0.208564	151
1906	0.209945	152
1906	0.211326	153
1906	0.212707	154
1906	0.214088	155
1906	0.21547	156
1906	0.216851	157
1907	0.218232	158
1907	0.219613	159
1907	0.220994	160
1908	0.222376	161
1908	0.223757	162
1909	0.225138	163
1909	0.226519	164
1909	0.227901	165
1909	0.229282	166
1909.9	0.230663	167
1910	0.232044	168
1910	0.233425	169
1910	0.234807	170
1910	0.236188	171
1910	0.237569	172
1910	0.23895	173
1910	0.240331	174
1911	0.241713	175
1911	0.243094	176
1911	0.244475	177
1912	0.245856	178
1912	0.247238	179
1913	0.248619	180
1913	0.25	181
1913	0.251381	182
1913	0.252762	183
1914	0.254144	184
1914	0.255525	185
1915	0.256906	186
1916	0.258287	187
1916	0.259669	188
1916	0.26105	189
1916	0.262431	190
1916	0.263812	191
1916.75	0.265193	192
1917	0.266575	193
1917	0.267956	194
1917.43	0.269337	195
1918	0.270718	196
1919	0.272099	197
1920	0.273481	198
1920	0.274862	199
1920.5	0.276243	200
1921	0.277624	201
1922	0.279006	202
1923	0.280387	203
1924	0.281768	204
1924	0.283149	205
1924.2	0.28453	206
1925	0.285912	207
1925.9	0.287293	208
1927	0.288674	209
1927	0.290055	210
1927	0.291436	211
1927	0.292818	212
1927.7	0.294199	213
1927.7	0.29558	214
1927.9	0.296961	215
1928	0.298343	216
1928	0.299724	217
1928	0.301105	218
1928	0.302486	219
1929	0.303867	220
1929	0.305249	221
1929.4	0.30663	222
1929.5	0.308011	223
1930	0.309392	224
1930	0.310773	225
1930	0.312155	226
1930	0.313536	227
1930	0.314917	228
1930	0.316298	229
1930	0.31768	230
1931	0.319061	231
1931	0.320442	232
1931	0.321823	233
1931	0.323204	234
1932	0.324586	235
1932	0.325967	236
1932	0.327348	237
1932	0.328729	238
1932	0.33011	239
1932	0.331492	240
1933	0.332873	241
1934	0.334254	242
1934	0.335635	243
1934	0.337017	244
1934	0.338398	245
1934	0.339779	246
1935	0.34116	247
1935	0.342541	248
1935	0.343923	249
1935	0.345304	250
1936	0.346685	251
1938	0.348066	252
1938	0.349448	253
1939	0.350829	254
1939	0.35221	255
1939	0.353591	256
1940	0.354972	257
1940	0.356354	258
1940	0.357735	259
1941	0.359116	260
1941	0.360497	261
1941	0.361878	262
1941	0.36326	263
1941.28	0.364641	264
1942	0.366022	265
1942	0.367403	266
1942	0.368785	267
1942	0.370166	268
1942	0.371547	269
1942.1	0.372928	270
1943	0.374309	271
1943	0.375691	272
1943	0.377072	273
1943	0.378453	274
1943	0.379834	275
1943	0.381215	276
1943	0.382597	277
1943	0.383978	278
1943.86	0.385359	279
1944	0.38674	280
1944	0.388122	281
1944	0.389503	282
1944	0.390884	283
1944	0.392265	284
1944	0.393646	285
1945	0.395028	286
1945	0.396409	287
1945	0.39779	288
1945	0.399171	289
1945	0.400552	290
1945	0.401934	291
1945.68	0.403315	292
1946	0.404696	293
1946	0.406077	294
1946	0.407459	295
1946	0.40884	296
1946	0.410221	297
1946	0.411602	298
1946	0.412983	299
1946.5	0.414365	300
1946.64	0.415746	301
1947	0.417127	302
1947	0.418508	303
1947	0.41989	304
1947	0.421271	305
1947	0.422652	306
1947	0.424033	307
1947	0.425414	308
1947	0.426796	309
1947	0.428177	310
1947	0.429558	311
1947	0.430939	312
1947.39	0.43232	313
1948	0.433702	314
1948	0.435083	315
1948	0.436464	316
1948	0.437845	317
1948	0.439227	318
1948	0.440608	319
1948	0.441989	320
1948	0.44337	321
1949	0.444751	322
1949	0.446133	323
1949	0.447514	324
1949	0.448895	325
1950	0.450276	326
1950	0.451657	327
1950	0.453039	328
1950	0.45442	329
1950	0.455801	330
1950	0.457182	331
1950	0.458564	332
1950	0.459945	333
1950	0.461326	334
1950	0.462707	335
1950	0.464088	336
1950	0.46547	337
1950	0.466851	338
1950.1	0.468232	339
1951	0.469613	340
1951	0.470994	341
1951	0.472376	342
1951	0.473757	343
1951	0.475138	344
1951	0.476519	345
1951	0.477901	346
1951	0.479282	347
1951	0.480663	348
1951	0.482044	349
1951	0.483425	350
1951.5	0.484807	351
1951.5	0.486188	352
1952	0.487569	353
1952	0.48895	354
1952	0.490331	355
1952	0.491713	356
1952	0.493094	357
1952	0.494475	358
1952	0.495856	359
1952	0.497238	360
1952	0.498619	361
1952	0.5	362
1952	0.501381	363
1952	0.502762	364
1952	0.504144	365
1952.9	0.505525	366
1953	0.506906	367
1953	0.508287	368
1953	0.509669	369
1953	0.51105	370
1953	0.512431	371
1953	0.513812	372
1953	0.515193	373
1953	0.516575	374
1953	0.517956	375
1953	0.519337	376
1953	0.520718	377
1953	0.522099	378
1953	0.523481	379
1953	0.524862	380
1953	0.526243	381
1953	0.527624	382
1953	0.529006	383
1953.5	0.530387	384
1953.5	0.531768	385
1953.5	0.533149	386
1953.5	0.53453	387
1953.5	0.535912	388
1953.5	0.537293	389
1953.5	0.538674	390
1953.5	0.540055	391
1953.5	0.541436	392
1953.5	0.542818	393
1953.5	0.544199	394
1953.5	0.54558	395
1953.5	0.546961	396
1953.5	0.548343	397
1953.5	0.549724	398
1953.5	0.551105	399
1953.5	0.552486	400
1953.5	0.553867	401
1953.5	0.555249	402
1953.5	0.55663	403
1953.76	0.558011	404
1953.9	0.559392	405
1953.9	0.560773	406
1954	0.562155	407
1954	0.563536	408
1954	0.564917	409
1954	0.566298	410
1954	0.56768	411
1954	0.569061	412
1954	0.570442	413
1954	0.571823	414
1954	0.573204	415
1954	0.574586	416
1954	0.575967	417
1954	0.577348	418
1954	0.578729	419
1954	0.58011	420
1954	0.581492	421
1954	0.582873	422
1954	0.584254	423
1954	0.585635	424
1954	0.587017	425
1954	0.588398	426
1954	0.589779	427
1954	0.59116	428
1954.2	0.592541	429
1954.39	0.593923	430
1954.5	0.595304	431
1955	0.596685	432
1955	0.598066	433
1955	0.599448	434
1955	0.600829	435
1955	0.60221	436
1955	0.603591	437
1955	0.604972	438
1955	0.606354	439
1955	0.607735	440
1955	0.609116	441
1955	0.610497	442
1955	0.611878	443
1955	0.61326	444
1955	0.614641	445
1955	0.616022	446
1955	0.617403	447
1955	0.618785	448
1955	0.620166	449
1955	0.621547	450
1955	0.622928	451
1955	0.624309	452
1955	0.625691	453
1955	0.627072	454
1955	0.628453	455
1955	0.629834	456
1955	0.631215	457
1955.5	0.632597	458
1956	0.633978	459
1956	0.635359	460
1956	0.63674	461
1956	0.638122	462
1956	0.639503	463
1956	0.640884	464
1956	0.642265	465
1956	0.643646	466
1956	0.645028	467
1956	0.646409	468
1956	0.64779	469
1956	0.649171	470
1956	0.650552	471
1956	0.651934	472
1956	0.653315	473
1956	0.654696	474
1956	0.656077	475
1956	0.657459	476
1956	0.65884	477
1956	0.660221	478
1956	0.661602	479
1956	0.662983	480
1956	0.664365	481
1956	0.665746	482
1956.09	0.667127	483
1956.5	0.668508	484
1956.5	0.66989	485
1956.8	0.671271	486
1956.9	0.672652	487
1956.9	0.674033	488
1956.97	0.675414	489
1957	0.676796	490
1957	0.678177	491
1957	0.679558	492
1957	0.680939	493
1957	0.68232	494
1957	0.683702	495
1957	0.685083	496
1957	0.686464	497
1957	0.687845	498
1957	0.689227	499
1957	0.690608	500
1957	0.691989	501
1957	0.69337	502
1958	0.694751	503
1958	0.696133	504
1958	0.697514	505
1958	0.698895	506
1958	0.700276	507
1958	0.701657	508
1958	0.703039	509
1958	0.70442	510
1958	0.705801	511
1958	0.707182	512
1958.5	0.708564	513
1958.5	0.709945	514
1959	0.711326	515
1959	0.712707	516
1959	0.714088	517
1959	0.71547	518
1959	0.716851	519
1959	0.718232	520
1959	0.719613	521
1959	0.720994	522
1959	0.722376	523
1959.5	0.723757	524
1959.5	0.725138	525
1960	0.726519	526
1960	0.727901	527
1960	0.729282	528
1960	0.730663	529
1960	0.732044	530
1960	0.733425	531
1960	0.734807	532
1960	0.736188	533
1961	0.737569	534
1961	0.73895	535
1961	0.740331	536
1961	0.741713	537
1961	0.743094	538
1961	0.744475	539
1961	0.745856	540
1962	0.747238	541
1962	0.748619	542
1962	0.75	543
1962	0.751381	544
1962	0.752762	545
1962	0.754144	546
1962	0.755525	547
1962	0.756906	548
1962	0.758287	549
1962.86	0.759669	550
1963	0.76105	551
1963	0.762431	552
1963	0.763812	553
1963.06	0.765193	554
1963.18	0.766575	555
1963.2	0.767956	556
1964	0.769337	557
1964	0.770718	558
1964	0.772099	559
1964	0.773481	560
1964.17	0.774862	561
1964.17	0.776243	562
1964.25	0.777624	563
1965	0.779006	564
1965	0.780387	565
1965	0.781768	566
1965	0.783149	567
1965	0.78453	568
1965	0.785912	569
1965	0.787293	570
1965	0.788674	571
1965	0.790055	572
1966	0.791436	573
1966	0.792818	574
1966	0.794199	575
1966.7	0.79558	576
1967	0.796961	577
1967	0.798343	578
1967	0.799724	579
1967	0.801105	580
1967	0.802486	581
1968	0.803867	582
1968	0.805249	583
1968	0.80663	584
1968	0.808011	585
1968	0.809392	586
1968	0.810773	587
1968.5	0.812155	588
1969	0.813536	589
1969	0.814917	590
1969	0.816298	591
1969	0.81768	592
1969.08	0.819061	593
1969.36	0.820442	594
1970	0.821823	595
1970	0.823204	596
1970	0.824586	597
1970	0.825967	598
1970	0.827348	599
1970	0.828729	600
1970.7	0.83011	601
1970.74	0.831492	602
1970.74	0.832873	603
1971	0.834254	604
1971	0.835635	605
1971	0.837017	606
1971	0.838398	607
1971	0.839779	608
1971.87	0.84116	609
1971.9	0.842541	610
1971.96	0.843923	611
1972	0.845304	612
1972	0.846685	613
1972	0.848066	614
1972	0.849448	615
1972	0.850829	616
1972	0.85221	617
1972	0.853591	618
1972.5	0.854972	619
1972.66	0.856354	620
1972.88	0.857735	621
1972.88	0.859116	622
1972.88	0.860497	623
1973	0.861878	624
1973	0.86326	625
1974	0.864641	626
1974	0.866022	627
1974.28	0.867403	628
1974.57	0.868785	629
1974.72	0.870166	630
1975	0.871547	631
1975	0.872928	632
1975	0.874309	633
1975	0.875691	634
1976	0.877072	635
1976	0.878453	636
1976	0.879834	637
1976	0.881215	638
1976	0.882597	639
1976	0.883978	640
1976	0.885359	641
1976	0.88674	642
1976	0.888122	643
1976.12	0.889503	644
1976.12	0.890884	645
1976.12	0.892265	646
1976.12	0.893646	647
1976.12	0.895028	648
1976.47	0.896409	649
1977.15	0.89779	650
1977.28	0.899171	651
1977.71	0.900552	652
1978	0.901934	653
1978	0.903315	654
1978	0.904696	655
1978	0.906077	656
1979	0.907459	657
1979	0.90884	658
1979	0.910221	659
1979	0.911602	660
1979.8	0.912983	661
1980	0.914365	662
1980	0.915746	663
1981	0.917127	664
1981	0.918508	665
1981	0.91989	666
1982	0.921271	667
1982	0.922652	668
1982	0.924033	669
1982.5	0.925414	670
1982.8	0.926796	671
1983	0.928177	672
1983	0.929558	673
1983.8	0.930939	674
1984	0.93232	675
1984	0.933702	676
1984	0.935083	677
1984	0.936464	678
1984	0.937845	679
1984	0.939227	680
1985	0.940608	681
1985	0.941989	682
1985	0.94337	683
1985	0.944751	684
1986	0.946133	685
1986	0.947514	686
1986	0.948895	687
1986.71	0.950276	688
1987	0.951657	689
1987	0.953039	690
1987.87	0.95442	691
1988	0.955801	692
1988	0.957182	693
1988	0.958564	694
1988	0.959945	695
1989	0.961326	696
1989	0.962707	697
1989.8	0.964088	698
1989.84	0.96547	699
1990	0.966851	700
1990	0.968232	701
1990	0.969613	702
1991	0.970994	703
1991	0.972376	704
1992	0.973757	705
1992	0.975138	706
1992.99	0.976519	707
1993	0.977901	708
1993	0.979282	709
1993	0.980663	710
1994	0.982044	711
1995	0.983425	712
1996	0.984807	713
1997	0.986188	714
1997	0.987569	715
1998	0.98895	716
1998.1	0.990331	717
1999	0.991713	718
1999	0.993094	719
1999	0.994475	720
2003	0.995856	721
2004	0.997238	722
2008.2	0.998619	723
2010	1	724

## Sheet: Case_all_exc rad
Age	Cumulative %	Cumulative numbers			Case_all_exc rad	Antarctica	43
1459	0.0015949	1				Arctic	43
1471	0.00318979	2				Oceania	59
1476	0.00478469	3				East Asia	136
1478	0.00637959	4				Europe	169
1490	0.00797448	5				North America	136
1494	0.00956938	6				Other regions	41
1496	0.0111643	7				Total entry	627
1496	0.0127592	8
1500	0.0143541	9
1535	0.015949	10
1535	0.0175439	11
1557	0.0191388	12
1557	0.0207337	13
1645	0.0223285	14
1648	0.0239234	15
1760.6	0.0255183	16
1761	0.0271132	17
1763	0.0287081	18
1770	0.030303	19
1770	0.0318979	20
1770	0.0334928	21
1770	0.0350877	22
1770	0.0366826	23
1775	0.0382775	24
1786	0.0398724	25
1791	0.0414673	26
1791	0.0430622	27
1791	0.0446571	28
1791	0.046252	29
1793	0.0478469	30
1793	0.0494418	31
1793	0.0510367	32
1805	0.0526316	33
1806	0.0542265	34
1806	0.0558214	35
1807	0.0574163	36
1807	0.0590112	37
1809	0.0606061	38
1812	0.062201	39
1813	0.0637959	40
1814	0.0653907	41
1815	0.0669856	42
1817.6	0.0685805	43
1818	0.0701754	44
1820	0.0717703	45
1820	0.0733652	46
1821	0.0749601	47
1821.8	0.076555	48
1822	0.0781499	49
1826	0.0797448	50
1826	0.0813397	51
1827	0.0829346	52
1830	0.0845295	53
1830	0.0861244	54
1830	0.0877193	55
1830	0.0893142	56
1833	0.0909091	57
1835	0.092504	58
1835	0.0940989	59
1835	0.0956938	60
1837	0.0972887	61
1842	0.0988836	62
1843	0.100478	63
1844	0.102073	64
1844	0.103668	65
1847	0.105263	66
1847	0.106858	67
1847	0.108453	68
1847	0.110048	69
1847	0.111643	70
1847	0.113238	71
1847	0.114833	72
1851	0.116427	73
1852	0.118022	74
1855	0.119617	75
1860	0.121212	76
1860	0.122807	77
1861	0.124402	78
1862	0.125997	79
1862	0.127592	80
1864	0.129187	81
1865	0.130781	82
1865	0.132376	83
1865	0.133971	84
1866	0.135566	85
1866	0.137161	86
1866	0.138756	87
1868	0.140351	88
1870	0.141946	89
1870	0.143541	90
1873	0.145136	91
1874	0.14673	92
1875	0.148325	93
1875	0.14992	94
1876	0.151515	95
1877	0.15311	96
1878	0.154705	97
1879	0.1563	98
1879	0.157895	99
1879	0.15949	100
1879	0.161085	101
1880	0.162679	102
1881	0.164274	103
1881	0.165869	104
1882	0.167464	105
1882	0.169059	106
1882	0.170654	107
1884	0.172249	108
1884.4	0.173844	109
1885	0.175439	110
1890	0.177033	111
1890	0.178628	112
1890	0.180223	113
1890	0.181818	114
1891	0.183413	115
1891	0.185008	116
1891	0.186603	117
1892	0.188198	118
1892	0.189793	119
1893	0.191388	120
1894	0.192982	121
1897	0.194577	122
1897	0.196172	123
1897	0.197767	124
1898	0.199362	125
1898	0.200957	126
1898	0.202552	127
1899	0.204147	128
1900	0.205742	129
1900	0.207337	130
1900	0.208931	131
1900	0.210526	132
1900	0.212121	133
1900	0.213716	134
1900	0.215311	135
1901	0.216906	136
1901	0.218501	137
1901.3	0.220096	138
1902	0.221691	139
1902	0.223285	140
1902	0.22488	141
1903	0.226475	142
1903	0.22807	143
1903	0.229665	144
1903	0.23126	145
1904	0.232855	146
1904	0.23445	147
1904	0.236045	148
1905	0.23764	149
1905	0.239234	150
1905	0.240829	151
1906	0.242424	152
1906	0.244019	153
1906	0.245614	154
1906	0.247209	155
1906	0.248804	156
1906	0.250399	157
1907	0.251994	158
1907	0.253589	159
1907	0.255183	160
1908	0.256778	161
1908	0.258373	162
1909	0.259968	163
1909	0.261563	164
1909	0.263158	165
1909	0.264753	166
1909.9	0.266348	167
1910	0.267943	168
1910	0.269537	169
1910	0.271132	170
1910	0.272727	171
1910	0.274322	172
1910	0.275917	173
1910	0.277512	174
1911	0.279107	175
1911	0.280702	176
1911	0.282297	177
1912	0.283892	178
1912	0.285486	179
1913	0.287081	180
1913	0.288676	181
1913	0.290271	182
1913	0.291866	183
1914	0.293461	184
1914	0.295056	185
1915	0.296651	186
1916	0.298246	187
1916	0.299841	188
1916	0.301435	189
1916	0.30303	190
1916	0.304625	191
1916.8	0.30622	192
1917	0.307815	193
1917	0.30941	194
1917.4	0.311005	195
1918	0.3126	196
1919	0.314195	197
1920	0.315789	198
1920	0.317384	199
1920.5	0.318979	200
1921	0.320574	201
1922	0.322169	202
1923	0.323764	203
1924	0.325359	204
1924	0.326954	205
1924.2	0.328549	206
1925	0.330144	207
1925.9	0.331738	208
1927	0.333333	209
1927	0.334928	210
1927	0.336523	211
1927	0.338118	212
1927.7	0.339713	213
1927.7	0.341308	214
1927.9	0.342903	215
1928	0.344498	216
1928	0.346093	217
1928	0.347687	218
1928	0.349282	219
1929	0.350877	220
1929	0.352472	221
1929.4	0.354067	222
1929.5	0.355662	223
1930	0.357257	224
1930	0.358852	225
1930	0.360447	226
1930	0.362041	227
1930	0.363636	228
1930	0.365231	229
1930	0.366826	230
1931	0.368421	231
1931	0.370016	232
1931	0.371611	233
1931	0.373206	234
1932	0.374801	235
1932	0.376396	236
1932	0.37799	237
1932	0.379585	238
1932	0.38118	239
1932	0.382775	240
1933	0.38437	241
1934	0.385965	242
1934	0.38756	243
1934	0.389155	244
1934	0.39075	245
1934	0.392344	246
1935	0.393939	247
1935	0.395534	248
1935	0.397129	249
1935	0.398724	250
1936	0.400319	251
1938	0.401914	252
1938	0.403509	253
1939	0.405104	254
1939	0.406699	255
1939	0.408293	256
1940	0.409888	257
1940	0.411483	258
1940	0.413078	259
1941	0.414673	260
1941	0.416268	261
1941	0.417863	262
1941	0.419458	263
1941.3	0.421053	264
1942	0.422648	265
1942	0.424242	266
1942	0.425837	267
1942	0.427432	268
1942	0.429027	269
1942.1	0.430622	270
1943	0.432217	271
1943	0.433812	272
1943	0.435407	273
1943	0.437002	274
1943	0.438596	275
1943	0.440191	276
1943	0.441786	277
1944	0.443381	278
1944	0.444976	279
1944	0.446571	280
1944	0.448166	281
1945	0.449761	282
1945	0.451356	283
1945	0.452951	284
1945.7	0.454545	285
1946	0.45614	286
1946	0.457735	287
1946	0.45933	288
1946	0.460925	289
1946	0.46252	290
1946.6	0.464115	291
1947	0.46571	292
1947	0.467305	293
1947	0.4689	294
1947	0.470494	295
1947	0.472089	296
1947	0.473684	297
1947	0.475279	298
1947	0.476874	299
1947	0.478469	300
1948	0.480064	301
1948	0.481659	302
1948	0.483254	303
1948	0.484848	304
1948	0.486443	305
1948	0.488038	306
1948	0.489633	307
1948	0.491228	308
1949	0.492823	309
1949	0.494418	310
1949	0.496013	311
1949	0.497608	312
1950	0.499203	313
1950	0.500797	314
1950	0.502392	315
1950	0.503987	316
1950	0.505582	317
1950	0.507177	318
1950	0.508772	319
1950	0.510367	320
1950	0.511962	321
1950	0.513557	322
1950	0.515152	323
1950	0.516746	324
1950.1	0.518341	325
1951	0.519936	326
1951	0.521531	327
1951	0.523126	328
1951	0.524721	329
1951	0.526316	330
1951	0.527911	331
1951	0.529506	332
1951.5	0.5311	333
1951.5	0.532695	334
1952	0.53429	335
1952	0.535885	336
1952	0.53748	337
1952	0.539075	338
1952	0.54067	339
1952	0.542265	340
1952	0.54386	341
1952.9	0.545455	342
1953	0.547049	343
1953	0.548644	344
1953	0.550239	345
1953	0.551834	346
1953	0.553429	347
1953	0.555024	348
1953	0.556619	349
1953	0.558214	350
1953	0.559809	351
1953.5	0.561404	352
1953.5	0.562998	353
1953.5	0.564593	354
1953.5	0.566188	355
1953.5	0.567783	356
1953.5	0.569378	357
1953.5	0.570973	358
1953.5	0.572568	359
1953.5	0.574163	360
1953.5	0.575758	361
1953.5	0.577352	362
1953.5	0.578947	363
1953.5	0.580542	364
1953.5	0.582137	365
1953.5	0.583732	366
1953.8	0.585327	367
1953.9	0.586922	368
1953.9	0.588517	369
1954	0.590112	370
1954	0.591707	371
1954	0.593301	372
1954	0.594896	373
1954	0.596491	374
1954	0.598086	375
1954	0.599681	376
1954	0.601276	377
1954	0.602871	378
1954	0.604466	379
1954.4	0.606061	380
1955	0.607656	381
1955	0.60925	382
1955	0.610845	383
1955	0.61244	384
1955	0.614035	385
1955	0.61563	386
1955	0.617225	387
1955	0.61882	388
1955	0.620415	389
1955	0.62201	390
1955	0.623604	391
1955	0.625199	392
1955.5	0.626794	393
1956	0.628389	394
1956	0.629984	395
1956	0.631579	396
1956	0.633174	397
1956	0.634769	398
1956	0.636364	399
1956	0.637959	400
1956	0.639553	401
1956	0.641148	402
1956	0.642743	403
1956	0.644338	404
1956	0.645933	405
1956	0.647528	406
1956	0.649123	407
1956	0.650718	408
1956	0.652313	409
1956	0.653907	410
1956.1	0.655502	411
1956.5	0.657097	412
1956.5	0.658692	413
1957	0.660287	414
1957	0.661882	415
1957	0.663477	416
1957	0.665072	417
1957	0.666667	418
1957	0.668262	419
1957	0.669856	420
1957	0.671451	421
1958	0.673046	422
1958	0.674641	423
1958	0.676236	424
1958	0.677831	425
1958	0.679426	426
1959	0.681021	427
1959	0.682616	428
1959	0.684211	429
1959	0.685805	430
1959	0.6874	431
1959.5	0.688995	432
1960	0.69059	433
1960	0.692185	434
1960	0.69378	435
1960	0.695375	436
1960	0.69697	437
1960	0.698565	438
1960	0.700159	439
1961	0.701754	440
1961	0.703349	441
1961	0.704944	442
1961	0.706539	443
1961	0.708134	444
1961	0.709729	445
1962	0.711324	446
1962	0.712919	447
1962	0.714514	448
1962	0.716108	449
1962	0.717703	450
1962	0.719298	451
1962	0.720893	452
1962	0.722488	453
1962	0.724083	454
1962.9	0.725678	455
1963	0.727273	456
1963	0.728868	457
1963	0.730463	458
1963.2	0.732057	459
1963.2	0.733652	460
1964	0.735247	461
1964	0.736842	462
1964	0.738437	463
1964	0.740032	464
1964.2	0.741627	465
1964.2	0.743222	466
1964.3	0.744817	467
1965	0.746411	468
1965	0.748006	469
1965	0.749601	470
1965	0.751196	471
1965	0.752791	472
1965	0.754386	473
1965	0.755981	474
1965	0.757576	475
1965	0.759171	476
1966	0.760766	477
1966	0.76236	478
1966	0.763955	479
1966.7	0.76555	480
1967	0.767145	481
1967	0.76874	482
1967	0.770335	483
1967	0.77193	484
1967	0.773525	485
1968	0.77512	486
1968	0.776715	487
1968	0.778309	488
1968	0.779904	489
1968	0.781499	490
1968	0.783094	491
1968.5	0.784689	492
1969	0.786284	493
1969	0.787879	494
1969	0.789474	495
1969	0.791069	496
1969.1	0.792663	497
1969.4	0.794258	498
1970	0.795853	499
1970	0.797448	500
1970	0.799043	501
1970	0.800638	502
1970	0.802233	503
1970	0.803828	504
1970.7	0.805423	505
1970.7	0.807018	506
1970.7	0.808612	507
1971	0.810207	508
1971	0.811802	509
1971	0.813397	510
1971	0.814992	511
1971	0.816587	512
1971.9	0.818182	513
1971.9	0.819777	514
1972	0.821372	515
1972	0.822967	516
1972	0.824561	517
1972	0.826156	518
1972	0.827751	519
1972	0.829346	520
1972	0.830941	521
1972	0.832536	522
1972.5	0.834131	523
1972.7	0.835726	524
1972.9	0.837321	525
1972.9	0.838915	526
1972.9	0.84051	527
1973	0.842105	528
1973	0.8437	529
1974	0.845295	530
1974	0.84689	531
1974.3	0.848485	532
1974.6	0.85008	533
1974.7	0.851675	534
1975	0.85327	535
1975	0.854864	536
1975	0.856459	537
1975	0.858054	538
1976	0.859649	539
1976	0.861244	540
1976	0.862839	541
1976	0.864434	542
1976	0.866029	543
1976	0.867624	544
1976	0.869219	545
1976	0.870813	546
1976	0.872408	547
1976.1	0.874003	548
1976.1	0.875598	549
1976.1	0.877193	550
1976.1	0.878788	551
1976.1	0.880383	552
1976.5	0.881978	553
1977.1	0.883573	554
1977.3	0.885167	555
1977.7	0.886762	556
1978	0.888357	557
1978	0.889952	558
1978	0.891547	559
1978	0.893142	560
1979	0.894737	561
1979	0.896332	562
1979	0.897927	563
1979	0.899522	564
1979.8	0.901116	565
1980	0.902711	566
1980	0.904306	567
1981	0.905901	568
1981	0.907496	569
1981	0.909091	570
1982	0.910686	571
1982	0.912281	572
1982	0.913876	573
1982.5	0.91547	574
1982.8	0.917065	575
1983	0.91866	576
1983	0.920255	577
1983.8	0.92185	578
1984	0.923445	579
1984	0.92504	580
1984	0.926635	581
1984	0.92823	582
1984	0.929825	583
1984	0.931419	584
1985	0.933014	585
1985	0.934609	586
1985	0.936204	587
1986	0.937799	588
1986	0.939394	589
1986	0.940989	590
1986.7	0.942584	591
1987	0.944179	592
1987	0.945774	593
1987.9	0.947368	594
1988	0.948963	595
1988	0.950558	596
1988	0.952153	597
1988	0.953748	598
1989	0.955343	599
1989	0.956938	600
1989.8	0.958533	601
1989.8	0.960128	602
1990	0.961722	603
1990	0.963317	604
1990	0.964912	605
1991	0.966507	606
1991	0.968102	607
1992	0.969697	608
1992	0.971292	609
1993	0.972887	610
1993	0.974482	611
1993	0.976077	612
1993	0.977671	613
1994	0.979266	614
1995	0.980861	615
1996	0.982456	616
1997	0.984051	617
1997	0.985646	618
1998	0.987241	619
1998.1	0.988836	620
1999	0.990431	621
1999	0.992026	622
1999	0.99362	623
2003	0.995215	624
2004	0.99681	625
2008.2	0.998405	626
2010	1	627

## Sheet: Case_all_exc BB
Age	Cumulative %	Cumulative numbers			Case_all_exc BB	Antarctica	52
1459	0.00161551	1				Arctic	47
1471	0.00323102	2				Oceania	73
1476	0.00484653	3				East Asia	60
1478	0.00646204	4				Europe	184
1490	0.00807754	5				North America	151
1494	0.00969305	6				Other regions	50
1496	0.0113086	7				Total entry	617
1496	0.0129241	8
1500	0.0145396	9
1535	0.0161551	10
1535	0.0177706	11
1557	0.0193861	12
1557	0.0210016	13
1645	0.0226171	14
1648	0.0242326	15
1761	0.0258481	16
1763	0.0274637	17
1770	0.0290792	18
1770	0.0306947	19
1770	0.0323102	20
1770	0.0339257	21
1770	0.0355412	22
1775	0.0371567	23
1786	0.0387722	24
1791	0.0403877	25
1791	0.0420032	26
1791	0.0436187	27
1791	0.0452342	28
1793	0.0468498	29
1793	0.0484653	30
1793	0.0500808	31
1805	0.0516963	32
1806	0.0533118	33
1806	0.0549273	34
1807	0.0565428	35
1807	0.0581583	36
1809	0.0597738	37
1812	0.0613893	38
1813	0.0630048	39
1814	0.0646204	40
1815	0.0662359	41
1818	0.0678514	42
1820	0.0694669	43
1820	0.0710824	44
1821	0.0726979	45
1822	0.0743134	46
1826	0.0759289	47
1826	0.0775444	48
1827	0.0791599	49
1830	0.0807754	50
1830	0.082391	51
1830	0.0840065	52
1830	0.085622	53
1833	0.0872375	54
1835	0.088853	55
1835	0.0904685	56
1835	0.092084	57
1837	0.0936995	58
1842	0.095315	59
1843	0.0969305	60
1844	0.098546	61
1844	0.100162	62
1847	0.101777	63
1847	0.103393	64
1847	0.105008	65
1847	0.106624	66
1847	0.108239	67
1847	0.109855	68
1847	0.11147	69
1851	0.113086	70
1852	0.114701	71
1855	0.116317	72
1860	0.117932	73
1860	0.119548	74
1861	0.121163	75
1862	0.122779	76
1862	0.124394	77
1864	0.12601	78
1865	0.127625	79
1865	0.129241	80
1865	0.130856	81
1866	0.132472	82
1866	0.134087	83
1866	0.135703	84
1868	0.137318	85
1870	0.138934	86
1870	0.140549	87
1873	0.142165	88
1874	0.14378	89
1875	0.145396	90
1875	0.147011	91
1876	0.148627	92
1877	0.150242	93
1878	0.151858	94
1879	0.153473	95
1879	0.155089	96
1879	0.156704	97
1879	0.15832	98
1880	0.159935	99
1881	0.161551	100
1881	0.163166	101
1882	0.164782	102
1882	0.166397	103
1882	0.168013	104
1884	0.169628	105
1885	0.171244	106
1890	0.172859	107
1890	0.174475	108
1890	0.17609	109
1890	0.177706	110
1891	0.179321	111
1891	0.180937	112
1891	0.182553	113
1892	0.184168	114
1892	0.185784	115
1893	0.187399	116
1894	0.189015	117
1897	0.19063	118
1897	0.192246	119
1897	0.193861	120
1898	0.195477	121
1898	0.197092	122
1898	0.198708	123
1899	0.200323	124
1900	0.201939	125
1900	0.203554	126
1900	0.20517	127
1900	0.206785	128
1900	0.208401	129
1900	0.210016	130
1900	0.211632	131
1901	0.213247	132
1901	0.214863	133
1902	0.216478	134
1902	0.218094	135
1902	0.219709	136
1903	0.221325	137
1903	0.22294	138
1903	0.224556	139
1903	0.226171	140
1904	0.227787	141
1904	0.229402	142
1904	0.231018	143
1905	0.232633	144
1905	0.234249	145
1905	0.235864	146
1906	0.23748	147
1906	0.239095	148
1906	0.240711	149
1906	0.242326	150
1906	0.243942	151
1906	0.245557	152
1907	0.247173	153
1907	0.248788	154
1907	0.250404	155
1908	0.252019	156
1908	0.253635	157
1909	0.25525	158
1909	0.256866	159
1909	0.258481	160
1909	0.260097	161
1910	0.261712	162
1910	0.263328	163
1910	0.264943	164
1910	0.266559	165
1910	0.268174	166
1910	0.26979	167
1910	0.271405	168
1911	0.273021	169
1911	0.274637	170
1911	0.276252	171
1912	0.277868	172
1912	0.279483	173
1913	0.281099	174
1913	0.282714	175
1913	0.28433	176
1913	0.285945	177
1914	0.287561	178
1914	0.289176	179
1915	0.290792	180
1916	0.292407	181
1916	0.294023	182
1916	0.295638	183
1916	0.297254	184
1917	0.298869	185
1917	0.300485	186
1918	0.3021	187
1919	0.303716	188
1920	0.305331	189
1920	0.306947	190
1921	0.308562	191
1922	0.310178	192
1923	0.311793	193
1924	0.313409	194
1924	0.315024	195
1925	0.31664	196
1927	0.318255	197
1927	0.319871	198
1927	0.321486	199
1927	0.323102	200
1928	0.324717	201
1928	0.326333	202
1928	0.327948	203
1928	0.329564	204
1929	0.331179	205
1929	0.332795	206
1930	0.33441	207
1930	0.336026	208
1930	0.337641	209
1930	0.339257	210
1930	0.340872	211
1930	0.342488	212
1930	0.344103	213
1931	0.345719	214
1931	0.347334	215
1931	0.34895	216
1931	0.350565	217
1932	0.352181	218
1932	0.353796	219
1932	0.355412	220
1932	0.357027	221
1932	0.358643	222
1932	0.360258	223
1933	0.361874	224
1934	0.363489	225
1934	0.365105	226
1934	0.366721	227
1934	0.368336	228
1934	0.369952	229
1935	0.371567	230
1935	0.373183	231
1935	0.374798	232
1935	0.376414	233
1936	0.378029	234
1938	0.379645	235
1938	0.38126	236
1939	0.382876	237
1939	0.384491	238
1939	0.386107	239
1940	0.387722	240
1940	0.389338	241
1940	0.390953	242
1941	0.392569	243
1941	0.394184	244
1941	0.3958	245
1941	0.397415	246
1942	0.399031	247
1942	0.400646	248
1942	0.402262	249
1942	0.403877	250
1942	0.405493	251
1943	0.407108	252
1943	0.408724	253
1943	0.410339	254
1943	0.411955	255
1943	0.41357	256
1943	0.415186	257
1943	0.416801	258
1943	0.418417	259
1944	0.420032	260
1944	0.421648	261
1944	0.423263	262
1944	0.424879	263
1944	0.426494	264
1944	0.42811	265
1945	0.429725	266
1945	0.431341	267
1945	0.432956	268
1945	0.434572	269
1945	0.436187	270
1946	0.437803	271
1946	0.439418	272
1946	0.441034	273
1946	0.442649	274
1946	0.444265	275
1946	0.44588	276
1946	0.447496	277
1946.5	0.449111	278
1947	0.450727	279
1947	0.452342	280
1947	0.453958	281
1947	0.455574	282
1947	0.457189	283
1947	0.458805	284
1947	0.46042	285
1947	0.462036	286
1947	0.463651	287
1947	0.465267	288
1947	0.466882	289
1948	0.468498	290
1948	0.470113	291
1948	0.471729	292
1948	0.473344	293
1948	0.47496	294
1948	0.476575	295
1948	0.478191	296
1948	0.479806	297
1949	0.481422	298
1949	0.483037	299
1949	0.484653	300
1949	0.486268	301
1950	0.487884	302
1950	0.489499	303
1950	0.491115	304
1950	0.49273	305
1950	0.494346	306
1950	0.495961	307
1950	0.497577	308
1950	0.499192	309
1950	0.500808	310
1950	0.502423	311
1950	0.504039	312
1950	0.505654	313
1950	0.50727	314
1951	0.508885	315
1951	0.510501	316
1951	0.512116	317
1951	0.513732	318
1951	0.515347	319
1951	0.516963	320
1951	0.518578	321
1951	0.520194	322
1951	0.521809	323
1951	0.523425	324
1951	0.52504	325
1951.5	0.526656	326
1951.5	0.528271	327
1952	0.529887	328
1952	0.531502	329
1952	0.533118	330
1952	0.534733	331
1952	0.536349	332
1952	0.537964	333
1952	0.53958	334
1952	0.541195	335
1952	0.542811	336
1952	0.544426	337
1952	0.546042	338
1952	0.547658	339
1952	0.549273	340
1953	0.550889	341
1953	0.552504	342
1953	0.55412	343
1953	0.555735	344
1953	0.557351	345
1953	0.558966	346
1953	0.560582	347
1953	0.562197	348
1953	0.563813	349
1953	0.565428	350
1953	0.567044	351
1953	0.568659	352
1953	0.570275	353
1953	0.57189	354
1953	0.573506	355
1953	0.575121	356
1953	0.576737	357
1953.76	0.578352	358
1954	0.579968	359
1954	0.581583	360
1954	0.583199	361
1954	0.584814	362
1954	0.58643	363
1954	0.588045	364
1954	0.589661	365
1954	0.591276	366
1954	0.592892	367
1954	0.594507	368
1954	0.596123	369
1954	0.597738	370
1954	0.599354	371
1954	0.600969	372
1954	0.602585	373
1954	0.6042	374
1954	0.605816	375
1954	0.607431	376
1954	0.609047	377
1954	0.610662	378
1954	0.612278	379
1954	0.613893	380
1955	0.615509	381
1955	0.617124	382
1955	0.61874	383
1955	0.620355	384
1955	0.621971	385
1955	0.623586	386
1955	0.625202	387
1955	0.626817	388
1955	0.628433	389
1955	0.630048	390
1955	0.631664	391
1955	0.633279	392
1955	0.634895	393
1955	0.636511	394
1955	0.638126	395
1955	0.639742	396
1955	0.641357	397
1955	0.642973	398
1955	0.644588	399
1955	0.646204	400
1955	0.647819	401
1955	0.649435	402
1955	0.65105	403
1955	0.652666	404
1955	0.654281	405
1955	0.655897	406
1955.5	0.657512	407
1956	0.659128	408
1956	0.660743	409
1956	0.662359	410
1956	0.663974	411
1956	0.66559	412
1956	0.667205	413
1956	0.668821	414
1956	0.670436	415
1956	0.672052	416
1956	0.673667	417
1956	0.675283	418
1956	0.676898	419
1956	0.678514	420
1956	0.680129	421
1956	0.681745	422
1956	0.68336	423
1956	0.684976	424
1956	0.686591	425
1956	0.688207	426
1956	0.689822	427
1956	0.691438	428
1956	0.693053	429
1956	0.694669	430
1956.5	0.696284	431
1956.5	0.6979	432
1957	0.699515	433
1957	0.701131	434
1957	0.702746	435
1957	0.704362	436
1957	0.705977	437
1957	0.707593	438
1957	0.709208	439
1957	0.710824	440
1957	0.712439	441
1957	0.714055	442
1957	0.71567	443
1957	0.717286	444
1957	0.718901	445
1958	0.720517	446
1958	0.722132	447
1958	0.723748	448
1958	0.725363	449
1958	0.726979	450
1958	0.728595	451
1958	0.73021	452
1958	0.731826	453
1958	0.733441	454
1958	0.735057	455
1958.5	0.736672	456
1958.5	0.738288	457
1959	0.739903	458
1959	0.741519	459
1959	0.743134	460
1959	0.74475	461
1959	0.746365	462
1959	0.747981	463
1959	0.749596	464
1959	0.751212	465
1959	0.752827	466
1960	0.754443	467
1960	0.756058	468
1960	0.757674	469
1960	0.759289	470
1960	0.760905	471
1960	0.76252	472
1960	0.764136	473
1960	0.765751	474
1961	0.767367	475
1961	0.768982	476
1961	0.770598	477
1961	0.772213	478
1961	0.773829	479
1961	0.775444	480
1961	0.77706	481
1962	0.778675	482
1962	0.780291	483
1962	0.781906	484
1962	0.783522	485
1962	0.785137	486
1962	0.786753	487
1962	0.788368	488
1962	0.789984	489
1962	0.791599	490
1963	0.793215	491
1963	0.79483	492
1963	0.796446	493
1964	0.798061	494
1964	0.799677	495
1964	0.801292	496
1964	0.802908	497
1965	0.804523	498
1965	0.806139	499
1965	0.807754	500
1965	0.80937	501
1965	0.810985	502
1965	0.812601	503
1965	0.814216	504
1965	0.815832	505
1965	0.817447	506
1966	0.819063	507
1966	0.820679	508
1966	0.822294	509
1967	0.82391	510
1967	0.825525	511
1967	0.827141	512
1967	0.828756	513
1967	0.830372	514
1968	0.831987	515
1968	0.833603	516
1968	0.835218	517
1968	0.836834	518
1968	0.838449	519
1968	0.840065	520
1969	0.84168	521
1969	0.843296	522
1969	0.844911	523
1969	0.846527	524
1970	0.848142	525
1970	0.849758	526
1970	0.851373	527
1970	0.852989	528
1970	0.854604	529
1970	0.85622	530
1971	0.857835	531
1971	0.859451	532
1971	0.861066	533
1971	0.862682	534
1971	0.864297	535
1972	0.865913	536
1972	0.867528	537
1972	0.869144	538
1972	0.870759	539
1972	0.872375	540
1972	0.87399	541
1972	0.875606	542
1973	0.877221	543
1973	0.878837	544
1974	0.880452	545
1974	0.882068	546
1975	0.883683	547
1975	0.885299	548
1975	0.886914	549
1975	0.88853	550
1976	0.890145	551
1976	0.891761	552
1976	0.893376	553
1976	0.894992	554
1976	0.896607	555
1976	0.898223	556
1976	0.899838	557
1976	0.901454	558
1976	0.903069	559
1978	0.904685	560
1978	0.9063	561
1978	0.907916	562
1978	0.909532	563
1979	0.911147	564
1979	0.912763	565
1979	0.914378	566
1979	0.915994	567
1980	0.917609	568
1980	0.919225	569
1981	0.92084	570
1981	0.922456	571
1981	0.924071	572
1982	0.925687	573
1982	0.927302	574
1982	0.928918	575
1983	0.930533	576
1983	0.932149	577
1984	0.933764	578
1984	0.93538	579
1984	0.936995	580
1984	0.938611	581
1984	0.940226	582
1984	0.941842	583
1985	0.943457	584
1985	0.945073	585
1985	0.946688	586
1985	0.948304	587
1986	0.949919	588
1986	0.951535	589
1986	0.95315	590
1987	0.954766	591
1987	0.956381	592
1988	0.957997	593
1988	0.959612	594
1988	0.961228	595
1988	0.962843	596
1989	0.964459	597
1989	0.966074	598
1990	0.96769	599
1990	0.969305	600
1990	0.970921	601
1991	0.972536	602
1991	0.974152	603
1992	0.975767	604
1992	0.977383	605
1993	0.978998	606
1993	0.980614	607
1994	0.982229	608
1995	0.983845	609
1996	0.98546	610
1997	0.987076	611
1997	0.988691	612
1998	0.990307	613
1999	0.991922	614
1999	0.993538	615
1999	0.995153	616
2003	0.996769	617
2004	0.998384	618
2010	1	619

## Sheet: Case_all_exc BB rad
Age	Cumulative %	Cumulative numbers			Case_all_exc BB rad	Antarctica	43
1459	0.00185529	1				Arctic	43
1471	0.00371058	2				Oceania	59
1476	0.00556586	3				East Asia	48
1478	0.00742115	4				Europe	169
1490	0.00927644	5				North America	136
1494	0.0111317	6				Other regions	41
1496	0.012987	7				Total entry	539
1496	0.0148423	8
1500	0.0166976	9
1535	0.0185529	10
1535	0.0204082	11
1557	0.0222635	12
1557	0.0241187	13
1645	0.025974	14
1648	0.0278293	15
1761	0.0296846	16
1763	0.0315399	17
1770	0.0333952	18
1770	0.0352505	19
1770	0.0371058	20
1770	0.038961	21
1770	0.0408163	22
1775	0.0426716	23
1786	0.0445269	24
1791	0.0463822	25
1791	0.0482375	26
1791	0.0500928	27
1791	0.0519481	28
1793	0.0538033	29
1793	0.0556586	30
1793	0.0575139	31
1805	0.0593692	32
1806	0.0612245	33
1806	0.0630798	34
1807	0.0649351	35
1807	0.0667904	36
1809	0.0686456	37
1812	0.0705009	38
1813	0.0723562	39
1814	0.0742115	40
1815	0.0760668	41
1818	0.0779221	42
1820	0.0797774	43
1820	0.0816327	44
1821	0.0834879	45
1822	0.0853432	46
1826	0.0871985	47
1826	0.0890538	48
1827	0.0909091	49
1830	0.0927644	50
1830	0.0946197	51
1830	0.096475	52
1830	0.0983302	53
1833	0.100186	54
1835	0.102041	55
1835	0.103896	56
1835	0.105751	57
1837	0.107607	58
1842	0.109462	59
1843	0.111317	60
1844	0.113173	61
1844	0.115028	62
1847	0.116883	63
1847	0.118738	64
1847	0.120594	65
1847	0.122449	66
1847	0.124304	67
1847	0.12616	68
1847	0.128015	69
1851	0.12987	70
1852	0.131725	71
1855	0.133581	72
1860	0.135436	73
1860	0.137291	74
1861	0.139147	75
1862	0.141002	76
1862	0.142857	77
1864	0.144712	78
1865	0.146568	79
1865	0.148423	80
1865	0.150278	81
1866	0.152134	82
1866	0.153989	83
1866	0.155844	84
1868	0.157699	85
1870	0.159555	86
1870	0.16141	87
1873	0.163265	88
1874	0.165121	89
1875	0.166976	90
1875	0.168831	91
1876	0.170686	92
1877	0.172542	93
1878	0.174397	94
1879	0.176252	95
1879	0.178108	96
1879	0.179963	97
1879	0.181818	98
1880	0.183673	99
1881	0.185529	100
1881	0.187384	101
1882	0.189239	102
1882	0.191095	103
1882	0.19295	104
1884	0.194805	105
1885	0.19666	106
1890	0.198516	107
1890	0.200371	108
1890	0.202226	109
1890	0.204082	110
1891	0.205937	111
1891	0.207792	112
1891	0.209647	113
1892	0.211503	114
1892	0.213358	115
1893	0.215213	116
1894	0.217069	117
1897	0.218924	118
1897	0.220779	119
1897	0.222635	120
1898	0.22449	121
1898	0.226345	122
1898	0.2282	123
1899	0.230056	124
1900	0.231911	125
1900	0.233766	126
1900	0.235622	127
1900	0.237477	128
1900	0.239332	129
1900	0.241187	130
1900	0.243043	131
1901	0.244898	132
1901	0.246753	133
1902	0.248609	134
1902	0.250464	135
1902	0.252319	136
1903	0.254174	137
1903	0.25603	138
1903	0.257885	139
1903	0.25974	140
1904	0.261596	141
1904	0.263451	142
1904	0.265306	143
1905	0.267161	144
1905	0.269017	145
1905	0.270872	146
1906	0.272727	147
1906	0.274583	148
1906	0.276438	149
1906	0.278293	150
1906	0.280148	151
1906	0.282004	152
1907	0.283859	153
1907	0.285714	154
1907	0.28757	155
1908	0.289425	156
1908	0.29128	157
1909	0.293135	158
1909	0.294991	159
1909	0.296846	160
1909	0.298701	161
1910	0.300557	162
1910	0.302412	163
1910	0.304267	164
1910	0.306122	165
1910	0.307978	166
1910	0.309833	167
1910	0.311688	168
1911	0.313544	169
1911	0.315399	170
1911	0.317254	171
1912	0.319109	172
1912	0.320965	173
1913	0.32282	174
1913	0.324675	175
1913	0.326531	176
1913	0.328386	177
1914	0.330241	178
1914	0.332096	179
1915	0.333952	180
1916	0.335807	181
1916	0.337662	182
1916	0.339518	183
1916	0.341373	184
1917	0.343228	185
1917	0.345083	186
1918	0.346939	187
1919	0.348794	188
1920	0.350649	189
1920	0.352505	190
1921	0.35436	191
1922	0.356215	192
1923	0.358071	193
1924	0.359926	194
1924	0.361781	195
1925	0.363636	196
1927	0.365492	197
1927	0.367347	198
1927	0.369202	199
1927	0.371058	200
1928	0.372913	201
1928	0.374768	202
1928	0.376623	203
1928	0.378479	204
1929	0.380334	205
1929	0.382189	206
1930	0.384045	207
1930	0.3859	208
1930	0.387755	209
1930	0.38961	210
1930	0.391466	211
1930	0.393321	212
1930	0.395176	213
1931	0.397032	214
1931	0.398887	215
1931	0.400742	216
1931	0.402597	217
1932	0.404453	218
1932	0.406308	219
1932	0.408163	220
1932	0.410019	221
1932	0.411874	222
1932	0.413729	223
1933	0.415584	224
1934	0.41744	225
1934	0.419295	226
1934	0.42115	227
1934	0.423006	228
1934	0.424861	229
1935	0.426716	230
1935	0.428571	231
1935	0.430427	232
1935	0.432282	233
1936	0.434137	234
1938	0.435993	235
1938	0.437848	236
1939	0.439703	237
1939	0.441558	238
1939	0.443414	239
1940	0.445269	240
1940	0.447124	241
1940	0.44898	242
1941	0.450835	243
1941	0.45269	244
1941	0.454545	245
1941	0.456401	246
1942	0.458256	247
1942	0.460111	248
1942	0.461967	249
1942	0.463822	250
1942	0.465677	251
1943	0.467532	252
1943	0.469388	253
1943	0.471243	254
1943	0.473098	255
1943	0.474954	256
1943	0.476809	257
1943	0.478664	258
1944	0.480519	259
1944	0.482375	260
1944	0.48423	261
1944	0.486085	262
1945	0.487941	263
1945	0.489796	264
1945	0.491651	265
1946	0.493506	266
1946	0.495362	267
1946	0.497217	268
1946	0.499072	269
1946	0.500928	270
1947	0.502783	271
1947	0.504638	272
1947	0.506494	273
1947	0.508349	274
1947	0.510204	275
1947	0.512059	276
1947	0.513915	277
1947	0.51577	278
1947	0.517625	279
1948	0.519481	280
1948	0.521336	281
1948	0.523191	282
1948	0.525046	283
1948	0.526902	284
1948	0.528757	285
1948	0.530612	286
1948	0.532468	287
1949	0.534323	288
1949	0.536178	289
1949	0.538033	290
1949	0.539889	291
1950	0.541744	292
1950	0.543599	293
1950	0.545455	294
1950	0.54731	295
1950	0.549165	296
1950	0.55102	297
1950	0.552876	298
1950	0.554731	299
1950	0.556586	300
1950	0.558442	301
1950	0.560297	302
1950	0.562152	303
1951	0.564007	304
1951	0.565863	305
1951	0.567718	306
1951	0.569573	307
1951	0.571429	308
1951	0.573284	309
1951	0.575139	310
1951.5	0.576994	311
1951.5	0.57885	312
1952	0.580705	313
1952	0.58256	314
1952	0.584416	315
1952	0.586271	316
1952	0.588126	317
1952	0.589981	318
1952	0.591837	319
1953	0.593692	320
1953	0.595547	321
1953	0.597403	322
1953	0.599258	323
1953	0.601113	324
1953	0.602968	325
1953	0.604824	326
1953	0.606679	327
1953	0.608534	328
1953.76	0.61039	329
1954	0.612245	330
1954	0.6141	331
1954	0.615955	332
1954	0.617811	333
1954	0.619666	334
1954	0.621521	335
1954	0.623377	336
1954	0.625232	337
1954	0.627087	338
1954	0.628942	339
1955	0.630798	340
1955	0.632653	341
1955	0.634508	342
1955	0.636364	343
1955	0.638219	344
1955	0.640074	345
1955	0.641929	346
1955	0.643785	347
1955	0.64564	348
1955	0.647495	349
1955	0.649351	350
1955	0.651206	351
1955.5	0.653061	352
1956	0.654917	353
1956	0.656772	354
1956	0.658627	355
1956	0.660482	356
1956	0.662338	357
1956	0.664193	358
1956	0.666048	359
1956	0.667904	360
1956	0.669759	361
1956	0.671614	362
1956	0.673469	363
1956	0.675325	364
1956	0.67718	365
1956	0.679035	366
1956	0.680891	367
1956	0.682746	368
1956	0.684601	369
1956.5	0.686456	370
1956.5	0.688312	371
1957	0.690167	372
1957	0.692022	373
1957	0.693878	374
1957	0.695733	375
1957	0.697588	376
1957	0.699443	377
1957	0.701299	378
1957	0.703154	379
1958	0.705009	380
1958	0.706865	381
1958	0.70872	382
1958	0.710575	383
1958	0.71243	384
1959	0.714286	385
1959	0.716141	386
1959	0.717996	387
1959	0.719852	388
1959	0.721707	389
1960	0.723562	390
1960	0.725417	391
1960	0.727273	392
1960	0.729128	393
1960	0.730983	394
1960	0.732839	395
1960	0.734694	396
1961	0.736549	397
1961	0.738404	398
1961	0.74026	399
1961	0.742115	400
1961	0.74397	401
1961	0.745826	402
1962	0.747681	403
1962	0.749536	404
1962	0.751391	405
1962	0.753247	406
1962	0.755102	407
1962	0.756957	408
1962	0.758813	409
1962	0.760668	410
1962	0.762523	411
1963	0.764378	412
1963	0.766234	413
1963	0.768089	414
1964	0.769944	415
1964	0.7718	416
1964	0.773655	417
1964	0.77551	418
1965	0.777365	419
1965	0.779221	420
1965	0.781076	421
1965	0.782931	422
1965	0.784787	423
1965	0.786642	424
1965	0.788497	425
1965	0.790353	426
1965	0.792208	427
1966	0.794063	428
1966	0.795918	429
1966	0.797774	430
1967	0.799629	431
1967	0.801484	432
1967	0.80334	433
1967	0.805195	434
1967	0.80705	435
1968	0.808905	436
1968	0.810761	437
1968	0.812616	438
1968	0.814471	439
1968	0.816327	440
1968	0.818182	441
1969	0.820037	442
1969	0.821892	443
1969	0.823748	444
1969	0.825603	445
1970	0.827458	446
1970	0.829314	447
1970	0.831169	448
1970	0.833024	449
1970	0.834879	450
1970	0.836735	451
1971	0.83859	452
1971	0.840445	453
1971	0.842301	454
1971	0.844156	455
1971	0.846011	456
1972	0.847866	457
1972	0.849722	458
1972	0.851577	459
1972	0.853432	460
1972	0.855288	461
1972	0.857143	462
1972	0.858998	463
1973	0.860853	464
1973	0.862709	465
1974	0.864564	466
1974	0.866419	467
1975	0.868275	468
1975	0.87013	469
1975	0.871985	470
1975	0.87384	471
1976	0.875696	472
1976	0.877551	473
1976	0.879406	474
1976	0.881262	475
1976	0.883117	476
1976	0.884972	477
1976	0.886827	478
1976	0.888683	479
1976	0.890538	480
1978	0.892393	481
1978	0.894249	482
1978	0.896104	483
1978	0.897959	484
1979	0.899814	485
1979	0.90167	486
1979	0.903525	487
1979	0.90538	488
1980	0.907236	489
1980	0.909091	490
1981	0.910946	491
1981	0.912801	492
1981	0.914657	493
1982	0.916512	494
1982	0.918367	495
1982	0.920223	496
1983	0.922078	497
1983	0.923933	498
1984	0.925788	499
1984	0.927644	500
1984	0.929499	501
1984	0.931354	502
1984	0.93321	503
1984	0.935065	504
1985	0.93692	505
1985	0.938776	506
1985	0.940631	507
1986	0.942486	508
1986	0.944341	509
1986	0.946197	510
1987	0.948052	511
1987	0.949907	512
1988	0.951763	513
1988	0.953618	514
1988	0.955473	515
1988	0.957328	516
1989	0.959184	517
1989	0.961039	518
1990	0.962894	519
1990	0.96475	520
1990	0.966605	521
1991	0.96846	522
1991	0.970315	523
1992	0.972171	524
1992	0.974026	525
1993	0.975881	526
1993	0.977737	527
1994	0.979592	528
1995	0.981447	529
1996	0.983302	530
1997	0.985158	531
1997	0.987013	532
1998	0.988868	533
1999	0.990724	534
1999	0.992579	535
1999	0.994434	536
2003	0.996289	537
2004	0.998145	538
2010	1	539

## Sheet: Case_exc pre1950-1920
Age	Cumulative %	Cumulative numbers			Case_exc pre-1950/1920 range	Antarctica	56
1459	0.00144928	1				Arctic	48
1471	0.00289855	2				Oceania	73
1476	0.00434783	3				East Asia	155
1478	0.0057971	4				Europe	165
1490	0.00724638	5				North America	145
1494	0.00869565	6				Other regions	48
1496	0.0101449	7				Total entry	690
1496	0.0115942	8
1500	0.0130435	9
1535	0.0144928	10
1535	0.015942	11
1557	0.0173913	12
1557	0.0188406	13
1645	0.0202899	14
1648	0.0217391	15
1760.62	0.0231884	16
1761	0.0246377	17
1763	0.026087	18
1770	0.0275362	19
1770	0.0289855	20
1770	0.0304348	21
1770	0.0318841	22
1770	0.0333333	23
1775	0.0347826	24
1786	0.0362319	25
1791	0.0376812	26
1791	0.0391304	27
1791	0.0405797	28
1791	0.042029	29
1793	0.0434783	30
1793	0.0449275	31
1793	0.0463768	32
1805	0.0478261	33
1806	0.0492754	34
1806	0.0507246	35
1807	0.0521739	36
1807	0.0536232	37
1809	0.0550725	38
1812	0.0565217	39
1813	0.057971	40
1814	0.0594203	41
1815	0.0608696	42
1817.6	0.0623188	43
1818	0.0637681	44
1820	0.0652174	45
1820	0.0666667	46
1821	0.0681159	47
1821.8	0.0695652	48
1822	0.0710145	49
1826	0.0724638	50
1826	0.073913	51
1827	0.0753623	52
1830	0.0768116	53
1830	0.0782609	54
1830	0.0797101	55
1830	0.0811594	56
1833	0.0826087	57
1835	0.084058	58
1835	0.0855072	59
1835	0.0869565	60
1837	0.0884058	61
1842	0.0898551	62
1843	0.0913043	63
1844	0.0927536	64
1844	0.0942029	65
1847	0.0956522	66
1847	0.0971014	67
1847	0.0985507	68
1847	0.1	69
1847	0.101449	70
1847	0.102899	71
1847	0.104348	72
1851	0.105797	73
1852	0.107246	74
1855	0.108696	75
1860	0.110145	76
1860	0.111594	77
1861	0.113043	78
1862	0.114493	79
1862	0.115942	80
1864	0.117391	81
1865	0.118841	82
1865	0.12029	83
1865	0.121739	84
1866	0.123188	85
1866	0.124638	86
1866	0.126087	87
1868	0.127536	88
1870	0.128986	89
1870	0.130435	90
1873	0.131884	91
1874	0.133333	92
1875	0.134783	93
1875	0.136232	94
1876	0.137681	95
1877	0.13913	96
1878	0.14058	97
1879	0.142029	98
1879	0.143478	99
1879	0.144928	100
1879	0.146377	101
1880	0.147826	102
1881	0.149275	103
1881	0.150725	104
1882	0.152174	105
1882	0.153623	106
1882	0.155072	107
1884	0.156522	108
1884.44	0.157971	109
1885	0.15942	110
1890	0.16087	111
1890	0.162319	112
1890	0.163768	113
1890	0.165217	114
1891	0.166667	115
1891	0.168116	116
1891	0.169565	117
1892	0.171014	118
1892	0.172464	119
1893	0.173913	120
1894	0.175362	121
1897	0.176812	122
1897	0.178261	123
1897	0.17971	124
1898	0.181159	125
1898	0.182609	126
1898	0.184058	127
1899	0.185507	128
1900	0.186957	129
1900	0.188406	130
1900	0.189855	131
1900	0.191304	132
1900	0.192754	133
1900	0.194203	134
1900	0.195652	135
1901	0.197101	136
1901	0.198551	137
1901.26	0.2	138
1902	0.201449	139
1902	0.202899	140
1902	0.204348	141
1903	0.205797	142
1903	0.207246	143
1903	0.208696	144
1903	0.210145	145
1904	0.211594	146
1904	0.213043	147
1904	0.214493	148
1905	0.215942	149
1905	0.217391	150
1905	0.218841	151
1906	0.22029	152
1906	0.221739	153
1906	0.223188	154
1906	0.224638	155
1906	0.226087	156
1906	0.227536	157
1907	0.228986	158
1907	0.230435	159
1907	0.231884	160
1908	0.233333	161
1908	0.234783	162
1909	0.236232	163
1909	0.237681	164
1909	0.23913	165
1909	0.24058	166
1909.9	0.242029	167
1910	0.243478	168
1910	0.244928	169
1910	0.246377	170
1910	0.247826	171
1910	0.249275	172
1910	0.250725	173
1910	0.252174	174
1911	0.253623	175
1911	0.255072	176
1911	0.256522	177
1912	0.257971	178
1912	0.25942	179
1913	0.26087	180
1913	0.262319	181
1913	0.263768	182
1913	0.265217	183
1914	0.266667	184
1914	0.268116	185
1915	0.269565	186
1916	0.271014	187
1916	0.272464	188
1916	0.273913	189
1916	0.275362	190
1916	0.276812	191
1916.75	0.278261	192
1917	0.27971	193
1917	0.281159	194
1917.43	0.282609	195
1918	0.284058	196
1919	0.285507	197
1920	0.286957	198
1920	0.288406	199
1921	0.289855	200
1922	0.291304	201
1923	0.292754	202
1924	0.294203	203
1924	0.295652	204
1924.2	0.297101	205
1925	0.298551	206
1925.9	0.3	207
1927	0.301449	208
1927	0.302899	209
1927	0.304348	210
1927	0.305797	211
1927.7	0.307246	212
1927.7	0.308696	213
1927.9	0.310145	214
1928	0.311594	215
1928	0.313043	216
1928	0.314493	217
1928	0.315942	218
1929	0.317391	219
1929	0.318841	220
1929.4	0.32029	221
1929.5	0.321739	222
1930	0.323188	223
1930	0.324638	224
1930	0.326087	225
1930	0.327536	226
1930	0.328986	227
1930	0.330435	228
1931	0.331884	229
1931	0.333333	230
1931	0.334783	231
1931	0.336232	232
1932	0.337681	233
1932	0.33913	234
1932	0.34058	235
1932	0.342029	236
1932	0.343478	237
1932	0.344928	238
1933	0.346377	239
1934	0.347826	240
1934	0.349275	241
1934	0.350725	242
1934	0.352174	243
1934	0.353623	244
1935	0.355072	245
1935	0.356522	246
1935	0.357971	247
1935	0.35942	248
1936	0.36087	249
1938	0.362319	250
1938	0.363768	251
1939	0.365217	252
1939	0.366667	253
1939	0.368116	254
1940	0.369565	255
1940	0.371014	256
1940	0.372464	257
1941	0.373913	258
1941	0.375362	259
1941	0.376812	260
1941	0.378261	261
1941.28	0.37971	262
1942	0.381159	263
1942	0.382609	264
1942	0.384058	265
1942	0.385507	266
1942	0.386957	267
1942.1	0.388406	268
1943	0.389855	269
1943	0.391304	270
1943	0.392754	271
1943	0.394203	272
1943	0.395652	273
1943	0.397101	274
1943	0.398551	275
1943	0.4	276
1943.86	0.401449	277
1944	0.402899	278
1944	0.404348	279
1944	0.405797	280
1944	0.407246	281
1944	0.408696	282
1944	0.410145	283
1945	0.411594	284
1945	0.413043	285
1945	0.414493	286
1945	0.415942	287
1945	0.417391	288
1945	0.418841	289
1945.68	0.42029	290
1946	0.421739	291
1946	0.423188	292
1946	0.424638	293
1946	0.426087	294
1946	0.427536	295
1946	0.428986	296
1946	0.430435	297
1946.5	0.431884	298
1946.64	0.433333	299
1947	0.434783	300
1947	0.436232	301
1947	0.437681	302
1947	0.43913	303
1947	0.44058	304
1947	0.442029	305
1947	0.443478	306
1947	0.444928	307
1947	0.446377	308
1947	0.447826	309
1947	0.449275	310
1947.39	0.450725	311
1948	0.452174	312
1948	0.453623	313
1948	0.455072	314
1948	0.456522	315
1948	0.457971	316
1948	0.45942	317
1948	0.46087	318
1948	0.462319	319
1949	0.463768	320
1949	0.465217	321
1949	0.466667	322
1949	0.468116	323
1950	0.469565	324
1950	0.471014	325
1950	0.472464	326
1950	0.473913	327
1950	0.475362	328
1950	0.476812	329
1950	0.478261	330
1950	0.47971	331
1950	0.481159	332
1950	0.482609	333
1950	0.484058	334
1950	0.485507	335
1950	0.486957	336
1950.1	0.488406	337
1951	0.489855	338
1951	0.491304	339
1951	0.492754	340
1951	0.494203	341
1951	0.495652	342
1951	0.497101	343
1951	0.498551	344
1951	0.5	345
1951	0.501449	346
1951	0.502899	347
1951.5	0.504348	348
1951.5	0.505797	349
1952	0.507246	350
1952	0.508696	351
1952	0.510145	352
1952	0.511594	353
1952	0.513043	354
1952	0.514493	355
1952	0.515942	356
1952	0.517391	357
1952	0.518841	358
1952	0.52029	359
1952	0.521739	360
1952.9	0.523188	361
1953	0.524638	362
1953	0.526087	363
1953	0.527536	364
1953	0.528986	365
1953	0.530435	366
1953	0.531884	367
1953	0.533333	368
1953	0.534783	369
1953	0.536232	370
1953	0.537681	371
1953	0.53913	372
1953	0.54058	373
1953	0.542029	374
1953	0.543478	375
1953	0.544928	376
1953	0.546377	377
1953.5	0.547826	378
1953.5	0.549275	379
1953.5	0.550725	380
1953.5	0.552174	381
1953.5	0.553623	382
1953.5	0.555072	383
1953.5	0.556522	384
1953.5	0.557971	385
1953.5	0.55942	386
1953.5	0.56087	387
1953.5	0.562319	388
1953.5	0.563768	389
1953.5	0.565217	390
1953.5	0.566667	391
1953.5	0.568116	392
1953.5	0.569565	393
1953.5	0.571014	394
1953.76	0.572464	395
1954	0.573913	396
1954	0.575362	397
1954	0.576812	398
1954	0.578261	399
1954	0.57971	400
1954	0.581159	401
1954	0.582609	402
1954	0.584058	403
1954	0.585507	404
1954	0.586957	405
1954	0.588406	406
1954	0.589855	407
1954	0.591304	408
1954	0.592754	409
1954	0.594203	410
1954	0.595652	411
1954	0.597101	412
1954	0.598551	413
1954.2	0.6	414
1954.39	0.601449	415
1954.5	0.602899	416
1955	0.604348	417
1955	0.605797	418
1955	0.607246	419
1955	0.608696	420
1955	0.610145	421
1955	0.611594	422
1955	0.613043	423
1955	0.614493	424
1955	0.615942	425
1955	0.617391	426
1955	0.618841	427
1955	0.62029	428
1955	0.621739	429
1955	0.623188	430
1955	0.624638	431
1955	0.626087	432
1955	0.627536	433
1955	0.628986	434
1955	0.630435	435
1955	0.631884	436
1955	0.633333	437
1955	0.634783	438
1955	0.636232	439
1955	0.637681	440
1955	0.63913	441
1955.5	0.64058	442
1956	0.642029	443
1956	0.643478	444
1956	0.644928	445
1956	0.646377	446
1956	0.647826	447
1956	0.649275	448
1956	0.650725	449
1956	0.652174	450
1956	0.653623	451
1956	0.655072	452
1956	0.656522	453
1956	0.657971	454
1956	0.65942	455
1956	0.66087	456
1956	0.662319	457
1956	0.663768	458
1956	0.665217	459
1956	0.666667	460
1956	0.668116	461
1956	0.669565	462
1956.09	0.671014	463
1956.5	0.672464	464
1956.5	0.673913	465
1956.8	0.675362	466
1956.9	0.676812	467
1956.9	0.678261	468
1956.97	0.67971	469
1957	0.681159	470
1957	0.682609	471
1957	0.684058	472
1957	0.685507	473
1957	0.686957	474
1957	0.688406	475
1957	0.689855	476
1957	0.691304	477
1957	0.692754	478
1957	0.694203	479
1957	0.695652	480
1957	0.697101	481
1957	0.698551	482
1958	0.7	483
1958	0.701449	484
1958	0.702899	485
1958	0.704348	486
1958	0.705797	487
1958	0.707246	488
1958	0.708696	489
1958	0.710145	490
1958	0.711594	491
1958	0.713043	492
1958.5	0.714493	493
1958.5	0.715942	494
1959	0.717391	495
1959	0.718841	496
1959	0.72029	497
1959	0.721739	498
1959	0.723188	499
1959	0.724638	500
1959	0.726087	501
1959	0.727536	502
1959	0.728986	503
1959.5	0.730435	504
1959.5	0.731884	505
1960	0.733333	506
1960	0.734783	507
1960	0.736232	508
1960	0.737681	509
1960	0.73913	510
1960	0.74058	511
1960	0.742029	512
1960	0.743478	513
1961	0.744928	514
1961	0.746377	515
1961	0.747826	516
1961	0.749275	517
1961	0.750725	518
1961	0.752174	519
1961	0.753623	520
1962	0.755072	521
1962	0.756522	522
1962	0.757971	523
1962	0.75942	524
1962	0.76087	525
1962	0.762319	526
1962	0.763768	527
1962	0.765217	528
1962	0.766667	529
1962.86	0.768116	530
1963	0.769565	531
1963	0.771014	532
1963	0.772464	533
1963.06	0.773913	534
1963.18	0.775362	535
1963.2	0.776812	536
1964	0.778261	537
1964	0.77971	538
1964.17	0.781159	539
1964.17	0.782609	540
1964.25	0.784058	541
1965	0.785507	542
1965	0.786957	543
1965	0.788406	544
1965	0.789855	545
1965	0.791304	546
1965	0.792754	547
1965	0.794203	548
1965	0.795652	549
1965	0.797101	550
1966	0.798551	551
1966	0.8	552
1966	0.801449	553
1966.7	0.802899	554
1967	0.804348	555
1967	0.805797	556
1967	0.807246	557
1967	0.808696	558
1968	0.810145	559
1968	0.811594	560
1968	0.813043	561
1968	0.814493	562
1968	0.815942	563
1968.5	0.817391	564
1969	0.818841	565
1969	0.82029	566
1969	0.821739	567
1969	0.823188	568
1969.36	0.824638	569
1970	0.826087	570
1970	0.827536	571
1970	0.828986	572
1970	0.830435	573
1970	0.831884	574
1970	0.833333	575
1970.7	0.834783	576
1970.74	0.836232	577
1970.74	0.837681	578
1971	0.83913	579
1971	0.84058	580
1971	0.842029	581
1971	0.843478	582
1971.87	0.844928	583
1971.9	0.846377	584
1971.96	0.847826	585
1972	0.849275	586
1972	0.850725	587
1972	0.852174	588
1972	0.853623	589
1972	0.855072	590
1972	0.856522	591
1972	0.857971	592
1972.5	0.85942	593
1972.66	0.86087	594
1972.88	0.862319	595
1972.88	0.863768	596
1972.88	0.865217	597
1973	0.866667	598
1973	0.868116	599
1974	0.869565	600
1974.28	0.871014	601
1974.57	0.872464	602
1974.72	0.873913	603
1975	0.875362	604
1975	0.876812	605
1975	0.878261	606
1975	0.87971	607
1976	0.881159	608
1976	0.882609	609
1976	0.884058	610
1976	0.885507	611
1976	0.886957	612
1976	0.888406	613
1976	0.889855	614
1976	0.891304	615
1976	0.892754	616
1976.12	0.894203	617
1976.12	0.895652	618
1976.12	0.897101	619
1976.12	0.898551	620
1976.12	0.9	621
1976.47	0.901449	622
1977.15	0.902899	623
1977.28	0.904348	624
1977.71	0.905797	625
1978	0.907246	626
1978	0.908696	627
1978	0.910145	628
1978	0.911594	629
1979	0.913043	630
1979	0.914493	631
1979	0.915942	632
1979.8	0.917391	633
1980	0.918841	634
1981	0.92029	635
1981	0.921739	636
1981	0.923188	637
1982	0.924638	638
1982	0.926087	639
1982.5	0.927536	640
1982.8	0.928986	641
1983	0.930435	642
1983	0.931884	643
1983.8	0.933333	644
1984	0.934783	645
1984	0.936232	646
1984	0.937681	647
1984	0.93913	648
1984	0.94058	649
1985	0.942029	650
1985	0.943478	651
1985	0.944928	652
1985	0.946377	653
1986	0.947826	654
1986	0.949275	655
1986	0.950725	656
1986.71	0.952174	657
1987	0.953623	658
1987	0.955072	659
1987.87	0.956522	660
1988	0.957971	661
1988	0.95942	662
1988	0.96087	663
1989	0.962319	664
1989	0.963768	665
1989.8	0.965217	666
1989.84	0.966667	667
1990	0.968116	668
1990	0.969565	669
1991	0.971014	670
1992	0.972464	671
1992	0.973913	672
1992.99	0.975362	673
1993	0.976812	674
1993	0.978261	675
1993	0.97971	676
1994	0.981159	677
1995	0.982609	678
1996	0.984058	679
1997	0.985507	680
1997	0.986957	681
1998	0.988406	682
1998.1	0.989855	683
1999	0.991304	684
1999	0.992754	685
1999	0.994203	686
2003	0.995652	687
2004	0.997101	688
2008.2	0.998551	689
2010	1	690

## Sheet: Case_exc pre1900-1950-1920
Age	Cumulative %	Cumulative numbers			Case_exc pre-1900/1950/1920 range	Antarctica	55
1459	0.00166667	1				Arctic	45
1471	0.00333333	2				Oceania	59
1476	0.005	3				East Asia	129
1478	0.00666667	4				Europe	139
1490	0.00833333	5				North America	135
1494	0.01	6				Other regions	38
1496	0.0116667	7				Total entry	600
1496	0.0133333	8
1500	0.015	9
1535	0.0166667	10
1535	0.0183333	11
1557	0.02	12
1557	0.0216667	13
1645	0.0233333	14
1648	0.025	15
1760.62	0.0266667	16
1761	0.0283333	17
1763	0.03	18
1770	0.0316667	19
1770	0.0333333	20
1770	0.035	21
1770	0.0366667	22
1770	0.0383333	23
1775	0.04	24
1786	0.0416667	25
1791	0.0433333	26
1791	0.045	27
1791	0.0466667	28
1791	0.0483333	29
1793	0.05	30
1793	0.0516667	31
1793	0.0533333	32
1805	0.055	33
1806	0.0566667	34
1806	0.0583333	35
1807	0.06	36
1807	0.0616667	37
1809	0.0633333	38
1812	0.065	39
1813	0.0666667	40
1814	0.0683333	41
1815	0.07	42
1817.6	0.0716667	43
1818	0.0733333	44
1820	0.075	45
1820	0.0766667	46
1821	0.0783333	47
1821.8	0.08	48
1822	0.0816667	49
1826	0.0833333	50
1826	0.085	51
1827	0.0866667	52
1830	0.0883333	53
1830	0.09	54
1830	0.0916667	55
1830	0.0933333	56
1833	0.095	57
1835	0.0966667	58
1835	0.0983333	59
1835	0.1	60
1837	0.101667	61
1842	0.103333	62
1843	0.105	63
1844	0.106667	64
1844	0.108333	65
1847	0.11	66
1847	0.111667	67
1847	0.113333	68
1847	0.115	69
1847	0.116667	70
1847	0.118333	71
1847	0.12	72
1851	0.121667	73
1852	0.123333	74
1855	0.125	75
1860	0.126667	76
1860	0.128333	77
1861	0.13	78
1862	0.131667	79
1862	0.133333	80
1864	0.135	81
1865	0.136667	82
1865	0.138333	83
1865	0.14	84
1866	0.141667	85
1866	0.143333	86
1866	0.145	87
1868	0.146667	88
1870	0.148333	89
1870	0.15	90
1873	0.151667	91
1874	0.153333	92
1875	0.155	93
1875	0.156667	94
1876	0.158333	95
1877	0.16	96
1878	0.161667	97
1879	0.163333	98
1879	0.165	99
1879	0.166667	100
1879	0.168333	101
1880	0.17	102
1881	0.171667	103
1881	0.173333	104
1882	0.175	105
1882	0.176667	106
1882	0.178333	107
1884	0.18	108
1884.44	0.181667	109
1885	0.183333	110
1890	0.185	111
1890	0.186667	112
1890	0.188333	113
1890	0.19	114
1891	0.191667	115
1891	0.193333	116
1891	0.195	117
1892	0.196667	118
1892	0.198333	119
1893	0.2	120
1894	0.201667	121
1897	0.203333	122
1897	0.205	123
1897	0.206667	124
1898	0.208333	125
1898	0.21	126
1898	0.211667	127
1899	0.213333	128
1900	0.215	129
1900	0.216667	130
1900	0.218333	131
1900	0.22	132
1900	0.221667	133
1901	0.223333	134
1901	0.225	135
1903	0.226667	136
1904	0.228333	137
1905	0.23	138
1906	0.231667	139
1906	0.233333	140
1906	0.235	141
1907	0.236667	142
1907	0.238333	143
1907	0.24	144
1908	0.241667	145
1908	0.243333	146
1909	0.245	147
1909	0.246667	148
1909	0.248333	149
1910	0.25	150
1910	0.251667	151
1910	0.253333	152
1910	0.255	153
1910	0.256667	154
1911	0.258333	155
1912	0.26	156
1912	0.261667	157
1913	0.263333	158
1916	0.265	159
1916	0.266667	160
1916.75	0.268333	161
1917.43	0.27	162
1920	0.271667	163
1920	0.273333	164
1921	0.275	165
1924	0.276667	166
1924	0.278333	167
1924.2	0.28	168
1925.9	0.281667	169
1927	0.283333	170
1927	0.285	171
1927	0.286667	172
1927	0.288333	173
1927.7	0.29	174
1927.7	0.291667	175
1928	0.293333	176
1928	0.295	177
1928	0.296667	178
1928	0.298333	179
1929	0.3	180
1929	0.301667	181
1929.4	0.303333	182
1929.5	0.305	183
1930	0.306667	184
1930	0.308333	185
1930	0.31	186
1930	0.311667	187
1931	0.313333	188
1931	0.315	189
1931	0.316667	190
1932	0.318333	191
1932	0.32	192
1932	0.321667	193
1933	0.323333	194
1934	0.325	195
1934	0.326667	196
1934	0.328333	197
1935	0.33	198
1935	0.331667	199
1935	0.333333	200
1938	0.335	201
1938	0.336667	202
1939	0.338333	203
1939	0.34	204
1940	0.341667	205
1940	0.343333	206
1941	0.345	207
1941	0.346667	208
1941	0.348333	209
1941	0.35	210
1941.28	0.351667	211
1942	0.353333	212
1942	0.355	213
1942	0.356667	214
1942	0.358333	215
1943	0.36	216
1943	0.361667	217
1943	0.363333	218
1943	0.365	219
1943	0.366667	220
1943.86	0.368333	221
1944	0.37	222
1944	0.371667	223
1944	0.373333	224
1944	0.375	225
1944	0.376667	226
1944	0.378333	227
1945	0.38	228
1945	0.381667	229
1945	0.383333	230
1945	0.385	231
1945	0.386667	232
1945	0.388333	233
1945.68	0.39	234
1946	0.391667	235
1946	0.393333	236
1946	0.395	237
1946	0.396667	238
1946	0.398333	239
1946	0.4	240
1946	0.401667	241
1946.5	0.403333	242
1946.64	0.405	243
1947	0.406667	244
1947	0.408333	245
1947	0.41	246
1947	0.411667	247
1947	0.413333	248
1947	0.415	249
1947	0.416667	250
1947	0.418333	251
1947	0.42	252
1947.39	0.421667	253
1948	0.423333	254
1948	0.425	255
1948	0.426667	256
1948	0.428333	257
1948	0.43	258
1949	0.431667	259
1949	0.433333	260
1949	0.435	261
1949	0.436667	262
1950	0.438333	263
1950	0.44	264
1950	0.441667	265
1950	0.443333	266
1950	0.445	267
1950	0.446667	268
1950	0.448333	269
1950	0.45	270
1950	0.451667	271
1950	0.453333	272
1950	0.455	273
1950.1	0.456667	274
1951	0.458333	275
1951	0.46	276
1951	0.461667	277
1951	0.463333	278
1951	0.465	279
1951	0.466667	280
1951	0.468333	281
1951	0.47	282
1951	0.471667	283
1951	0.473333	284
1951.5	0.475	285
1951.5	0.476667	286
1952	0.478333	287
1952	0.48	288
1952	0.481667	289
1952	0.483333	290
1952	0.485	291
1952	0.486667	292
1952	0.488333	293
1952	0.49	294
1952	0.491667	295
1952	0.493333	296
1952	0.495	297
1952.9	0.496667	298
1953	0.498333	299
1953	0.5	300
1953	0.501667	301
1953	0.503333	302
1953	0.505	303
1953	0.506667	304
1953	0.508333	305
1953	0.51	306
1953	0.511667	307
1953	0.513333	308
1953	0.515	309
1953	0.516667	310
1953.5	0.518333	311
1953.5	0.52	312
1953.5	0.521667	313
1953.5	0.523333	314
1953.5	0.525	315
1953.5	0.526667	316
1953.5	0.528333	317
1953.5	0.53	318
1953.5	0.531667	319
1953.5	0.533333	320
1953.5	0.535	321
1953.5	0.536667	322
1953.5	0.538333	323
1953.5	0.54	324
1953.76	0.541667	325
1954	0.543333	326
1954	0.545	327
1954	0.546667	328
1954	0.548333	329
1954	0.55	330
1954	0.551667	331
1954	0.553333	332
1954	0.555	333
1954	0.556667	334
1954	0.558333	335
1954	0.56	336
1954	0.561667	337
1954	0.563333	338
1954	0.565	339
1954	0.566667	340
1954	0.568333	341
1954	0.57	342
1954.2	0.571667	343
1954.39	0.573333	344
1954.5	0.575	345
1955	0.576667	346
1955	0.578333	347
1955	0.58	348
1955	0.581667	349
1955	0.583333	350
1955	0.585	351
1955	0.586667	352
1955	0.588333	353
1955	0.59	354
1955	0.591667	355
1955	0.593333	356
1955	0.595	357
1955	0.596667	358
1955	0.598333	359
1955	0.6	360
1955	0.601667	361
1955	0.603333	362
1955	0.605	363
1955	0.606667	364
1955	0.608333	365
1955	0.61	366
1955	0.611667	367
1955	0.613333	368
1955	0.615	369
1955.5	0.616667	370
1956	0.618333	371
1956	0.62	372
1956	0.621667	373
1956	0.623333	374
1956	0.625	375
1956	0.626667	376
1956	0.628333	377
1956	0.63	378
1956	0.631667	379
1956	0.633333	380
1956	0.635	381
1956	0.636667	382
1956	0.638333	383
1956	0.64	384
1956	0.641667	385
1956	0.643333	386
1956	0.645	387
1956	0.646667	388
1956	0.648333	389
1956.09	0.65	390
1956.5	0.651667	391
1956.5	0.653333	392
1956.8	0.655	393
1956.9	0.656667	394
1956.9	0.658333	395
1956.97	0.66	396
1957	0.661667	397
1957	0.663333	398
1957	0.665	399
1957	0.666667	400
1957	0.668333	401
1957	0.67	402
1957	0.671667	403
1957	0.673333	404
1957	0.675	405
1957	0.676667	406
1957	0.678333	407
1958	0.68	408
1958	0.681667	409
1958	0.683333	410
1958	0.685	411
1958	0.686667	412
1958	0.688333	413
1958	0.69	414
1958	0.691667	415
1958	0.693333	416
1958.5	0.695	417
1958.5	0.696667	418
1959	0.698333	419
1959	0.7	420
1959	0.701667	421
1959	0.703333	422
1959	0.705	423
1959	0.706667	424
1959	0.708333	425
1959	0.71	426
1959.5	0.711667	427
1959.5	0.713333	428
1960	0.715	429
1960	0.716667	430
1960	0.718333	431
1960	0.72	432
1960	0.721667	433
1960	0.723333	434
1960	0.725	435
1960	0.726667	436
1961	0.728333	437
1961	0.73	438
1961	0.731667	439
1961	0.733333	440
1961	0.735	441
1961	0.736667	442
1962	0.738333	443
1962	0.74	444
1962	0.741667	445
1962	0.743333	446
1962	0.745	447
1962	0.746667	448
1962	0.748333	449
1962.86	0.75	450
1963	0.751667	451
1963	0.753333	452
1963	0.755	453
1963.06	0.756667	454
1963.18	0.758333	455
1963.2	0.76	456
1964	0.761667	457
1964	0.763333	458
1964.17	0.765	459
1964.17	0.766667	460
1964.25	0.768333	461
1965	0.77	462
1965	0.771667	463
1965	0.773333	464
1965	0.775	465
1965	0.776667	466
1965	0.778333	467
1965	0.78	468
1965	0.781667	469
1966	0.783333	470
1966	0.785	471
1966.7	0.786667	472
1967	0.788333	473
1967	0.79	474
1967	0.791667	475
1967	0.793333	476
1968	0.795	477
1968	0.796667	478
1968	0.798333	479
1968	0.8	480
1968	0.801667	481
1968.5	0.803333	482
1969	0.805	483
1969	0.806667	484
1969	0.808333	485
1969	0.81	486
1969.36	0.811667	487
1970	0.813333	488
1970	0.815	489
1970	0.816667	490
1970	0.818333	491
1970	0.82	492
1970	0.821667	493
1970.7	0.823333	494
1970.74	0.825	495
1970.74	0.826667	496
1971	0.828333	497
1971	0.83	498
1971	0.831667	499
1971.87	0.833333	500
1971.9	0.835	501
1971.96	0.836667	502
1972	0.838333	503
1972	0.84	504
1972	0.841667	505
1972	0.843333	506
1972	0.845	507
1972.5	0.846667	508
1972.66	0.848333	509
1972.88	0.85	510
1972.88	0.851667	511
1972.88	0.853333	512
1973	0.855	513
1973	0.856667	514
1974	0.858333	515
1974.28	0.86	516
1974.57	0.861667	517
1974.72	0.863333	518
1975	0.865	519
1975	0.866667	520
1975	0.868333	521
1975	0.87	522
1976	0.871667	523
1976	0.873333	524
1976	0.875	525
1976	0.876667	526
1976	0.878333	527
1976	0.88	528
1976	0.881667	529
1976.12	0.883333	530
1976.12	0.885	531
1976.12	0.886667	532
1976.12	0.888333	533
1976.12	0.89	534
1976.47	0.891667	535
1977.15	0.893333	536
1977.28	0.895	537
1977.71	0.896667	538
1978	0.898333	539
1978	0.9	540
1978	0.901667	541
1978	0.903333	542
1979	0.905	543
1979	0.906667	544
1979	0.908333	545
1979.8	0.91	546
1981	0.911667	547
1981	0.913333	548
1981	0.915	549
1982	0.916667	550
1982	0.918333	551
1982.5	0.92	552
1982.8	0.921667	553
1983	0.923333	554
1983	0.925	555
1983.8	0.926667	556
1984	0.928333	557
1984	0.93	558
1984	0.931667	559
1984	0.933333	560
1984	0.935	561
1985	0.936667	562
1985	0.938333	563
1985	0.94	564
1985	0.941667	565
1986	0.943333	566
1986	0.945	567
1986.71	0.946667	568
1987	0.948333	569
1987	0.95	570
1987.87	0.951667	571
1988	0.953333	572
1988	0.955	573
1989	0.956667	574
1989	0.958333	575
1989.8	0.96	576
1989.84	0.961667	577
1990	0.963333	578
1990	0.965	579
1991	0.966667	580
1992	0.968333	581
1992	0.97	582
1992.99	0.971667	583
1993	0.973333	584
1993	0.975	585
1993	0.976667	586
1994	0.978333	587
1995	0.98	588
1996	0.981667	589
1997	0.983333	590
1997	0.985	591
1998	0.986667	592
1998.1	0.988333	593
1999	0.99	594
1999	0.991667	595
1999	0.993333	596
2003	0.995	597
2004	0.996667	598
2008.2	0.998333	599
2010	1	600

## Sheet: Case_exc >4yr
Age	Cumulative %	Cumulative numbers
1459	0.0016129	1
1471	0.00322581	2
1476	0.00483871	3
1478	0.00645161	4
1490	0.00806452	5
1494	0.00967742	6
1496	0.0112903	7
1496	0.0129032	8
1500	0.0145161	9
1535	0.016129	10
1535	0.0177419	11
1557	0.0193548	12
1557	0.0209677	13
1645	0.0225806	14
1648	0.0241935	15
1760.62	0.0258065	16
1761	0.0274194	17
1763	0.0290323	18
1770	0.0306452	19
1770	0.0322581	20
1770	0.033871	21
1770	0.0354839	22
1770	0.0370968	23
1775	0.0387097	24
1786	0.0403226	25
1791	0.0419355	26
1791	0.0435484	27
1791	0.0451613	28
1791	0.0467742	29
1793	0.0483871	30
1793	0.05	31
1793	0.0516129	32
1805	0.0532258	33
1806	0.0548387	34
1806	0.0564516	35
1807	0.0580645	36
1807	0.0596774	37
1809	0.0612903	38
1812	0.0629032	39
1814	0.0645161	40
1815	0.066129	41
1818	0.0677419	42
1820	0.0693548	43
1820	0.0709677	44
1821	0.0725806	45
1822	0.0741935	46
1826	0.0758065	47
1827	0.0774194	48
1830	0.0790323	49
1830	0.0806452	50
1830	0.0822581	51
1835	0.083871	52
1835	0.0854839	53
1837	0.0870968	54
1842	0.0887097	55
1843	0.0903226	56
1844	0.0919355	57
1844	0.0935484	58
1847	0.0951613	59
1847	0.0967742	60
1847	0.0983871	61
1847	0.1	62
1847	0.101613	63
1847	0.103226	64
1851	0.104839	65
1852	0.106452	66
1860	0.108065	67
1860	0.109677	68
1861	0.11129	69
1862	0.112903	70
1864	0.114516	71
1865	0.116129	72
1866	0.117742	73
1866	0.119355	74
1866	0.120968	75
1868	0.122581	76
1870	0.124194	77
1870	0.125806	78
1873	0.127419	79
1874	0.129032	80
1875	0.130645	81
1875	0.132258	82
1876	0.133871	83
1878	0.135484	84
1879	0.137097	85
1880	0.13871	86
1881	0.140323	87
1881	0.141935	88
1882	0.143548	89
1882	0.145161	90
1884	0.146774	91
1885	0.148387	92
1890	0.15	93
1890	0.151613	94
1890	0.153226	95
1891	0.154839	96
1891	0.156452	97
1891	0.158065	98
1892	0.159677	99
1892	0.16129	100
1893	0.162903	101
1894	0.164516	102
1897	0.166129	103
1897	0.167742	104
1897	0.169355	105
1898	0.170968	106
1898	0.172581	107
1898	0.174194	108
1899	0.175806	109
1900	0.177419	110
1900	0.179032	111
1900	0.180645	112
1900	0.182258	113
1900	0.183871	114
1900	0.185484	115
1901	0.187097	116
1902	0.18871	117
1902	0.190323	118
1902	0.191935	119
1903	0.193548	120
1903	0.195161	121
1903	0.196774	122
1903	0.198387	123
1904	0.2	124
1904	0.201613	125
1904	0.203226	126
1905	0.204839	127
1905	0.206452	128
1905	0.208065	129
1906	0.209677	130
1906	0.21129	131
1906	0.212903	132
1906	0.214516	133
1906	0.216129	134
1907	0.217742	135
1907	0.219355	136
1907	0.220968	137
1908	0.222581	138
1908	0.224194	139
1909	0.225806	140
1909	0.227419	141
1909	0.229032	142
1909	0.230645	143
1910	0.232258	144
1910	0.233871	145
1910	0.235484	146
1910	0.237097	147
1910	0.23871	148
1910	0.240323	149
1910	0.241935	150
1911	0.243548	151
1911	0.245161	152
1912	0.246774	153
1912	0.248387	154
1913	0.25	155
1913	0.251613	156
1914	0.253226	157
1914	0.254839	158
1915	0.256452	159
1916	0.258065	160
1916	0.259677	161
1917	0.26129	162
1917	0.262903	163
1917.43	0.264516	164
1918	0.266129	165
1919	0.267742	166
1920	0.269355	167
1920	0.270968	168
1920.5	0.272581	169
1922	0.274194	170
1923	0.275806	171
1924	0.277419	172
1924	0.279032	173
1924.2	0.280645	174
1925	0.282258	175
1925.9	0.283871	176
1927	0.285484	177
1927	0.287097	178
1927	0.28871	179
1927	0.290323	180
1928	0.291935	181
1928	0.293548	182
1928	0.295161	183
1928	0.296774	184
1929	0.298387	185
1929	0.3	186
1929.4	0.301613	187
1929.5	0.303226	188
1930	0.304839	189
1930	0.306452	190
1930	0.308065	191
1930	0.309677	192
1930	0.31129	193
1930	0.312903	194
1931	0.314516	195
1931	0.316129	196
1931	0.317742	197
1932	0.319355	198
1932	0.320968	199
1932	0.322581	200
1932	0.324194	201
1932	0.325806	202
1933	0.327419	203
1934	0.329032	204
1934	0.330645	205
1934	0.332258	206
1934	0.333871	207
1934	0.335484	208
1935	0.337097	209
1935	0.33871	210
1935	0.340323	211
1935	0.341935	212
1936	0.343548	213
1938	0.345161	214
1938	0.346774	215
1939	0.348387	216
1939	0.35	217
1939	0.351613	218
1940	0.353226	219
1940	0.354839	220
1940	0.356452	221
1941	0.358065	222
1941	0.359677	223
1941	0.36129	224
1941	0.362903	225
1942	0.364516	226
1942	0.366129	227
1942	0.367742	228
1942	0.369355	229
1942.1	0.370968	230
1943	0.372581	231
1943	0.374194	232
1943	0.375806	233
1943	0.377419	234
1943	0.379032	235
1943	0.380645	236
1943	0.382258	237
1943	0.383871	238
1943.86	0.385484	239
1944	0.387097	240
1944	0.38871	241
1944	0.390323	242
1944	0.391935	243
1944	0.393548	244
1944	0.395161	245
1945	0.396774	246
1945	0.398387	247
1945	0.4	248
1945	0.401613	249
1945	0.403226	250
1945	0.404839	251
1946	0.406452	252
1946	0.408065	253
1946	0.409677	254
1946	0.41129	255
1946	0.412903	256
1946	0.414516	257
1946	0.416129	258
1946.5	0.417742	259
1946.64	0.419355	260
1947	0.420968	261
1947	0.422581	262
1947	0.424194	263
1947	0.425806	264
1947	0.427419	265
1947	0.429032	266
1947	0.430645	267
1947	0.432258	268
1947	0.433871	269
1947	0.435484	270
1947	0.437097	271
1947	0.43871	272
1947.39	0.440323	273
1948	0.441935	274
1948	0.443548	275
1948	0.445161	276
1948	0.446774	277
1948	0.448387	278
1948	0.45	279
1948	0.451613	280
1949	0.453226	281
1950	0.454839	282
1950	0.456452	283
1950	0.458065	284
1950	0.459677	285
1950	0.46129	286
1950	0.462903	287
1950	0.464516	288
1950	0.466129	289
1950	0.467742	290
1950	0.469355	291
1950.1	0.470968	292
1951	0.472581	293
1951	0.474194	294
1951	0.475806	295
1951	0.477419	296
1951	0.479032	297
1951	0.480645	298
1951	0.482258	299
1951	0.483871	300
1951	0.485484	301
1951	0.487097	302
1951	0.48871	303
1952	0.490323	304
1952	0.491935	305
1952	0.493548	306
1952	0.495161	307
1952	0.496774	308
1952	0.498387	309
1952	0.5	310
1952	0.501613	311
1952	0.503226	312
1952	0.504839	313
1952	0.506452	314
1952	0.508065	315
1952	0.509677	316
1952.9	0.51129	317
1953	0.512903	318
1953	0.514516	319
1953	0.516129	320
1953	0.517742	321
1953	0.519355	322
1953	0.520968	323
1953	0.522581	324
1953	0.524194	325
1953	0.525806	326
1953	0.527419	327
1953	0.529032	328
1953	0.530645	329
1953	0.532258	330
1953	0.533871	331
1953	0.535484	332
1953	0.537097	333
1953	0.53871	334
1953.5	0.540323	335
1953.5	0.541935	336
1953.5	0.543548	337
1953.5	0.545161	338
1953.5	0.546774	339
1953.5	0.548387	340
1953.5	0.55	341
1953.5	0.551613	342
1953.5	0.553226	343
1953.5	0.554839	344
1953.76	0.556452	345
1953.9	0.558065	346
1953.9	0.559677	347
1954	0.56129	348
1954	0.562903	349
1954	0.564516	350
1954	0.566129	351
1954	0.567742	352
1954	0.569355	353
1954	0.570968	354
1954	0.572581	355
1954	0.574194	356
1954	0.575806	357
1954	0.577419	358
1954	0.579032	359
1954	0.580645	360
1954	0.582258	361
1954	0.583871	362
1954	0.585484	363
1954	0.587097	364
1954	0.58871	365
1954	0.590323	366
1954.2	0.591935	367
1954.39	0.593548	368
1954.5	0.595161	369
1955	0.596774	370
1955	0.598387	371
1955	0.6	372
1955	0.601613	373
1955	0.603226	374
1955	0.604839	375
1955	0.606452	376
1955	0.608065	377
1955	0.609677	378
1955	0.61129	379
1955	0.612903	380
1955	0.614516	381
1955	0.616129	382
1955	0.617742	383
1955	0.619355	384
1955	0.620968	385
1955	0.622581	386
1955	0.624194	387
1955	0.625806	388
1955	0.627419	389
1955	0.629032	390
1955	0.630645	391
1955	0.632258	392
1955	0.633871	393
1955	0.635484	394
1955.5	0.637097	395
1956	0.63871	396
1956	0.640323	397
1956	0.641935	398
1956	0.643548	399
1956	0.645161	400
1956	0.646774	401
1956	0.648387	402
1956	0.65	403
1956	0.651613	404
1956	0.653226	405
1956	0.654839	406
1956	0.656452	407
1956	0.658065	408
1956	0.659677	409
1956	0.66129	410
1956	0.662903	411
1956	0.664516	412
1956	0.666129	413
1956	0.667742	414
1956	0.669355	415
1956	0.670968	416
1956	0.672581	417
1956	0.674194	418
1956	0.675806	419
1956.8	0.677419	420
1956.9	0.679032	421
1956.9	0.680645	422
1956.97	0.682258	423
1957	0.683871	424
1957	0.685484	425
1957	0.687097	426
1957	0.68871	427
1957	0.690323	428
1957	0.691935	429
1957	0.693548	430
1957	0.695161	431
1957	0.696774	432
1957	0.698387	433
1957	0.7	434
1957	0.701613	435
1957	0.703226	436
1958	0.704839	437
1958	0.706452	438
1958	0.708065	439
1958	0.709677	440
1958	0.71129	441
1958	0.712903	442
1958	0.714516	443
1958	0.716129	444
1958	0.717742	445
1958	0.719355	446
1958.5	0.720968	447
1958.5	0.722581	448
1959	0.724194	449
1959	0.725806	450
1959	0.727419	451
1959	0.729032	452
1959	0.730645	453
1959	0.732258	454
1959	0.733871	455
1959	0.735484	456
1959	0.737097	457
1959.5	0.73871	458
1959.5	0.740323	459
1960	0.741935	460
1960	0.743548	461
1960	0.745161	462
1960	0.746774	463
1960	0.748387	464
1960	0.75	465
1960	0.751613	466
1960	0.753226	467
1961	0.754839	468
1961	0.756452	469
1961	0.758065	470
1961	0.759677	471
1961	0.76129	472
1961	0.762903	473
1961	0.764516	474
1962	0.766129	475
1962	0.767742	476
1962	0.769355	477
1962	0.770968	478
1962	0.772581	479
1962	0.774194	480
1962	0.775806	481
1962	0.777419	482
1963	0.779032	483
1963	0.780645	484
1963	0.782258	485
1963.06	0.783871	486
1964	0.785484	487
1964	0.787097	488
1964	0.78871	489
1964	0.790323	490
1964.17	0.791935	491
1964.17	0.793548	492
1965	0.795161	493
1965	0.796774	494
1965	0.798387	495
1965	0.8	496
1965	0.801613	497
1965	0.803226	498
1965	0.804839	499
1965	0.806452	500
1966	0.808065	501
1966	0.809677	502
1966	0.81129	503
1966.7	0.812903	504
1967	0.814516	505
1967	0.816129	506
1967	0.817742	507
1967	0.819355	508
1967	0.820968	509
1968	0.822581	510
1968	0.824194	511
1968	0.825806	512
1968	0.827419	513
1968	0.829032	514
1968.5	0.830645	515
1969	0.832258	516
1969	0.833871	517
1969	0.835484	518
1969	0.837097	519
1969.08	0.83871	520
1969.36	0.840323	521
1970	0.841935	522
1970	0.843548	523
1970	0.845161	524
1970	0.846774	525
1970	0.848387	526
1970	0.85	527
1971	0.851613	528
1971	0.853226	529
1971	0.854839	530
1971	0.856452	531
1971	0.858065	532
1971.87	0.859677	533
1971.96	0.86129	534
1972	0.862903	535
1972	0.864516	536
1972	0.866129	537
1972	0.867742	538
1972	0.869355	539
1972	0.870968	540
1972	0.872581	541
1972.5	0.874194	542
1972.66	0.875806	543
1973	0.877419	544
1973	0.879032	545
1974	0.880645	546
1974	0.882258	547
1974.57	0.883871	548
1974.72	0.885484	549
1975	0.887097	550
1975	0.88871	551
1975	0.890323	552
1976	0.891935	553
1976	0.893548	554
1976	0.895161	555
1976	0.896774	556
1976	0.898387	557
1976	0.9	558
1976	0.901613	559
1976.47	0.903226	560
1977.15	0.904839	561
1977.28	0.906452	562
1977.71	0.908065	563
1978	0.909677	564
1978	0.91129	565
1978	0.912903	566
1978	0.914516	567
1979	0.916129	568
1979	0.917742	569
1979	0.919355	570
1979	0.920968	571
1979.8	0.922581	572
1980	0.924194	573
1980	0.925806	574
1981	0.927419	575
1981	0.929032	576
1981	0.930645	577
1982	0.932258	578
1982	0.933871	579
1983	0.935484	580
1983	0.937097	581
1983.8	0.93871	582
1984	0.940323	583
1984	0.941935	584
1984	0.943548	585
1984	0.945161	586
1984	0.946774	587
1984	0.948387	588
1985	0.95	589
1985	0.951613	590
1985	0.953226	591
1985	0.954839	592
1986	0.956452	593
1986	0.958065	594
1986	0.959677	595
1986.71	0.96129	596
1988	0.962903	597
1988	0.964516	598
1988	0.966129	599
1989	0.967742	600
1989	0.969355	601
1989.8	0.970968	602
1989.84	0.972581	603
1990	0.974194	604
1990	0.975806	605
1990	0.977419	606
1991	0.979032	607
1992	0.980645	608
1992	0.982258	609
1993	0.983871	610
1993	0.985484	611
1994	0.987097	612
1995	0.98871	613
1996	0.990323	614
1997	0.991935	615
1997	0.993548	616
1998	0.995161	617
1999	0.996774	618
2008.2	0.998387	619
2010	1	620

## Sheet: Case_exc Pu
Age	Cumulative %	Cumulative numbers
1459	0.00198807	1
1471	0.00397614	2
1476	0.00596421	3
1478	0.00795229	4
1490	0.00994036	5
1494	0.0119284	6
1496	0.0139165	7
1496	0.0159046	8
1500	0.0178926	9
1535	0.0198807	10
1535	0.0218688	11
1557	0.0238569	12
1557	0.0258449	13
1645	0.027833	14
1648	0.0298211	15
1760.62	0.0318091	16
1761	0.0337972	17
1763	0.0357853	18
1770	0.0377734	19
1770	0.0397614	20
1770	0.0417495	21
1770	0.0437376	22
1770	0.0457256	23
1775	0.0477137	24
1786	0.0497018	25
1791	0.0516899	26
1791	0.0536779	27
1791	0.055666	28
1791	0.0576541	29
1793	0.0596421	30
1793	0.0616302	31
1793	0.0636183	32
1805	0.0656064	33
1806	0.0675944	34
1807	0.0695825	35
1809	0.0715706	36
1812	0.0735586	37
1815	0.0755467	38
1818	0.0775348	39
1820	0.0795229	40
1820	0.0815109	41
1822	0.083499	42
1826	0.0854871	43
1827	0.0874751	44
1830	0.0894632	45
1835	0.0914513	46
1835	0.0934394	47
1837	0.0954274	48
1843	0.0974155	49
1844	0.0994036	50
1844	0.101392	51
1847	0.10338	52
1847	0.105368	53
1847	0.107356	54
1847	0.109344	55
1847	0.111332	56
1851	0.11332	57
1852	0.115308	58
1860	0.117296	59
1860	0.119284	60
1861	0.121272	61
1864	0.12326	62
1865	0.125249	63
1866	0.127237	64
1866	0.129225	65
1866	0.131213	66
1868	0.133201	67
1870	0.135189	68
1870	0.137177	69
1873	0.139165	70
1874	0.141153	71
1875	0.143141	72
1876	0.145129	73
1878	0.147117	74
1879	0.149105	75
1880	0.151093	76
1881	0.153082	77
1881	0.15507	78
1882	0.157058	79
1882	0.159046	80
1884	0.161034	81
1890	0.163022	82
1890	0.16501	83
1890	0.166998	84
1891	0.168986	85
1891	0.170974	86
1891	0.172962	87
1892	0.17495	88
1893	0.176938	89
1897	0.178926	90
1897	0.180915	91
1897	0.182903	92
1898	0.184891	93
1898	0.186879	94
1898	0.188867	95
1899	0.190855	96
1900	0.192843	97
1900	0.194831	98
1900	0.196819	99
1900	0.198807	100
1900	0.200795	101
1900	0.202783	102
1901	0.204771	103
1902	0.206759	104
1902	0.208748	105
1902	0.210736	106
1903	0.212724	107
1903	0.214712	108
1903	0.2167	109
1903	0.218688	110
1904	0.220676	111
1904	0.222664	112
1905	0.224652	113
1905	0.22664	114
1905	0.228628	115
1906	0.230616	116
1906	0.232604	117
1906	0.234592	118
1906	0.236581	119
1906	0.238569	120
1907	0.240557	121
1907	0.242545	122
1907	0.244533	123
1908	0.246521	124
1908	0.248509	125
1909	0.250497	126
1909	0.252485	127
1909	0.254473	128
1909	0.256461	129
1910	0.258449	130
1910	0.260437	131
1910	0.262425	132
1910	0.264414	133
1910	0.266402	134
1910	0.26839	135
1910	0.270378	136
1911	0.272366	137
1911	0.274354	138
1912	0.276342	139
1913	0.27833	140
1913	0.280318	141
1915	0.282306	142
1916	0.284294	143
1916	0.286282	144
1917	0.28827	145
1917.43	0.290258	146
1918	0.292247	147
1919	0.294235	148
1920	0.296223	149
1920.5	0.298211	150
1922	0.300199	151
1923	0.302187	152
1924	0.304175	153
1924	0.306163	154
1924.2	0.308151	155
1925.9	0.310139	156
1927	0.312127	157
1927	0.314115	158
1927	0.316103	159
1927	0.318091	160
1928	0.32008	161
1928	0.322068	162
1928	0.324056	163
1928	0.326044	164
1929	0.328032	165
1929.4	0.33002	166
1929.5	0.332008	167
1930	0.333996	168
1930	0.335984	169
1930	0.337972	170
1930	0.33996	171
1930	0.341948	172
1931	0.343936	173
1931	0.345924	174
1931	0.347913	175
1932	0.349901	176
1932	0.351889	177
1933	0.353877	178
1934	0.355865	179
1934	0.357853	180
1934	0.359841	181
1934	0.361829	182
1935	0.363817	183
1935	0.365805	184
1935	0.367793	185
1935	0.369781	186
1936	0.371769	187
1938	0.373757	188
1938	0.375746	189
1939	0.377734	190
1939	0.379722	191
1939	0.38171	192
1940	0.383698	193
1940	0.385686	194
1940	0.387674	195
1941	0.389662	196
1941	0.39165	197
1941	0.393638	198
1941	0.395626	199
1942	0.397614	200
1942	0.399602	201
1942	0.40159	202
1942	0.403579	203
1942.1	0.405567	204
1943	0.407555	205
1943	0.409543	206
1943	0.411531	207
1943	0.413519	208
1943	0.415507	209
1943	0.417495	210
1943.86	0.419483	211
1944	0.421471	212
1944	0.423459	213
1944	0.425447	214
1944	0.427435	215
1944	0.429423	216
1944	0.431412	217
1945	0.4334	218
1945	0.435388	219
1945	0.437376	220
1946	0.439364	221
1946	0.441352	222
1946	0.44334	223
1946	0.445328	224
1946	0.447316	225
1946.64	0.449304	226
1947	0.451292	227
1947	0.45328	228
1947	0.455268	229
1947	0.457256	230
1947	0.459245	231
1947	0.461233	232
1947	0.463221	233
1947	0.465209	234
1947	0.467197	235
1948	0.469185	236
1948	0.471173	237
1948	0.473161	238
1948	0.475149	239
1949	0.477137	240
1950	0.479125	241
1950	0.481113	242
1950	0.483101	243
1950	0.485089	244
1950	0.487078	245
1950	0.489066	246
1950	0.491054	247
1950	0.493042	248
1950.1	0.49503	249
1951	0.497018	250
1951	0.499006	251
1951	0.500994	252
1951	0.502982	253
1951	0.50497	254
1952	0.506958	255
1952	0.508946	256
1952	0.510934	257
1952	0.512922	258
1952	0.514911	259
1952	0.516899	260
1952	0.518887	261
1952	0.520875	262
1952.9	0.522863	263
1953	0.524851	264
1953	0.526839	265
1953	0.528827	266
1953	0.530815	267
1953	0.532803	268
1953	0.534791	269
1953	0.536779	270
1953	0.538767	271
1953	0.540755	272
1953	0.542744	273
1953	0.544732	274
1953.5	0.54672	275
1953.5	0.548708	276
1953.5	0.550696	277
1953.5	0.552684	278
1953.5	0.554672	279
1953.5	0.55666	280
1953.5	0.558648	281
1953.5	0.560636	282
1953.76	0.562624	283
1953.9	0.564612	284
1953.9	0.5666	285
1954	0.568588	286
1954	0.570577	287
1954	0.572565	288
1954	0.574553	289
1954	0.576541	290
1954	0.578529	291
1954	0.580517	292
1954.2	0.582505	293
1954.39	0.584493	294
1955	0.586481	295
1955	0.588469	296
1955	0.590457	297
1955	0.592445	298
1955	0.594433	299
1955	0.596421	300
1955	0.59841	301
1955	0.600398	302
1955	0.602386	303
1955	0.604374	304
1955	0.606362	305
1955	0.60835	306
1955	0.610338	307
1955	0.612326	308
1955	0.614314	309
1955	0.616302	310
1955.5	0.61829	311
1956	0.620278	312
1956	0.622266	313
1956	0.624254	314
1956	0.626243	315
1956	0.628231	316
1956	0.630219	317
1956	0.632207	318
1956	0.634195	319
1956	0.636183	320
1956	0.638171	321
1956	0.640159	322
1956	0.642147	323
1956	0.644135	324
1956	0.646123	325
1956	0.648111	326
1956	0.650099	327
1956	0.652087	328
1956	0.654076	329
1956	0.656064	330
1956	0.658052	331
1956.9	0.66004	332
1956.9	0.662028	333
1956.97	0.664016	334
1957	0.666004	335
1957	0.667992	336
1957	0.66998	337
1957	0.671968	338
1957	0.673956	339
1957	0.675944	340
1957	0.677932	341
1957	0.67992	342
1957	0.681909	343
1957	0.683897	344
1957	0.685885	345
1958	0.687873	346
1958	0.689861	347
1958	0.691849	348
1958	0.693837	349
1958	0.695825	350
1958	0.697813	351
1958	0.699801	352
1959	0.701789	353
1959	0.703777	354
1959	0.705765	355
1959	0.707753	356
1959	0.709742	357
1959	0.71173	358
1959	0.713718	359
1959	0.715706	360
1959	0.717694	361
1959.5	0.719682	362
1959.5	0.72167	363
1960	0.723658	364
1960	0.725646	365
1960	0.727634	366
1960	0.729622	367
1960	0.73161	368
1960	0.733598	369
1960	0.735586	370
1961	0.737575	371
1961	0.739563	372
1961	0.741551	373
1961	0.743539	374
1961	0.745527	375
1962	0.747515	376
1962	0.749503	377
1962	0.751491	378
1962	0.753479	379
1962	0.755467	380
1962	0.757455	381
1962	0.759443	382
1963	0.761431	383
1963	0.763419	384
1963	0.765408	385
1963.06	0.767396	386
1964	0.769384	387
1964	0.771372	388
1964	0.77336	389
1964	0.775348	390
1964.17	0.777336	391
1964.17	0.779324	392
1965	0.781312	393
1965	0.7833	394
1965	0.785288	395
1965	0.787276	396
1965	0.789264	397
1965	0.791252	398
1965	0.793241	399
1965	0.795229	400
1966	0.797217	401
1966	0.799205	402
1966	0.801193	403
1966.7	0.803181	404
1967	0.805169	405
1967	0.807157	406
1967	0.809145	407
1967	0.811133	408
1968	0.813121	409
1968	0.815109	410
1968	0.817097	411
1968	0.819085	412
1968	0.821074	413
1968.5	0.823062	414
1969	0.82505	415
1969	0.827038	416
1969	0.829026	417
1969	0.831014	418
1969.08	0.833002	419
1969.36	0.83499	420
1970	0.836978	421
1970	0.838966	422
1970	0.840954	423
1970	0.842942	424
1970	0.84493	425
1970	0.846918	426
1971	0.848907	427
1971	0.850895	428
1971	0.852883	429
1971.87	0.854871	430
1971.96	0.856859	431
1972	0.858847	432
1972	0.860835	433
1972	0.862823	434
1972	0.864811	435
1972	0.866799	436
1972	0.868787	437
1972.5	0.870775	438
1972.66	0.872763	439
1974	0.874751	440
1974	0.87674	441
1974.57	0.878728	442
1974.72	0.880716	443
1975	0.882704	444
1975	0.884692	445
1976	0.88668	446
1976	0.888668	447
1976	0.890656	448
1976	0.892644	449
1976	0.894632	450
1976	0.89662	451
1976	0.898608	452
1976.47	0.900596	453
1977.15	0.902584	454
1977.28	0.904573	455
1977.71	0.906561	456
1978	0.908549	457
1978	0.910537	458
1978	0.912525	459
1978	0.914513	460
1979	0.916501	461
1979	0.918489	462
1979	0.920477	463
1979	0.922465	464
1979.8	0.924453	465
1980	0.926441	466
1980	0.928429	467
1981	0.930417	468
1981	0.932406	469
1982	0.934394	470
1982	0.936382	471
1983	0.93837	472
1983	0.940358	473
1983.8	0.942346	474
1984	0.944334	475
1984	0.946322	476
1984	0.94831	477
1984	0.950298	478
1985	0.952286	479
1985	0.954274	480
1986.71	0.956262	481
1988	0.95825	482
1988	0.960239	483
1988	0.962227	484
1989	0.964215	485
1989	0.966203	486
1989.8	0.968191	487
1989.84	0.970179	488
1990	0.972167	489
1990	0.974155	490
1990	0.976143	491
1991	0.978131	492
1992	0.980119	493
1992	0.982107	494
1993	0.984095	495
1993	0.986083	496
1994	0.988072	497
1995	0.99006	498
1996	0.992048	499
1998	0.994036	500
1999	0.996024	501
2008.2	0.998012	502
2010	1	503

## Sheet: Case_1
Age	Cumulative %	Cumulative numbers
1490	0.00294118	1
1535	0.00588235	2
1557	0.00882353	3
1761	0.0117647	4
1770	0.0147059	5
1775	0.0176471	6
1806	0.0205882	7
1806	0.0235294	8
1809	0.0264706	9
1812	0.0294118	10
1813	0.0323529	11
1814	0.0352941	12
1815	0.0382353	13
1820	0.0411765	14
1820	0.0441176	15
1821	0.0470588	16
1822	0.05	17
1826	0.0529412	18
1830	0.0558824	19
1833	0.0588235	20
1835	0.0617647	21
1835	0.0647059	22
1835	0.0676471	23
1837	0.0705882	24
1843	0.0735294	25
1844	0.0764706	26
1844	0.0794118	27
1847	0.0823529	28
1847	0.0852941	29
1847	0.0882353	30
1847	0.0911765	31
1847	0.0941176	32
1847	0.0970588	33
1851	0.1	34
1852	0.102941	35
1855	0.105882	36
1860	0.108824	37
1860	0.111765	38
1861	0.114706	39
1862	0.117647	40
1864	0.120588	41
1865	0.123529	42
1865	0.126471	43
1865	0.129412	44
1866	0.132353	45
1866	0.135294	46
1866	0.138235	47
1868	0.141176	48
1870	0.144118	49
1873	0.147059	50
1875	0.15	51
1875	0.152941	52
1877	0.155882	53
1881	0.158824	54
1881	0.161765	55
1882	0.164706	56
1884	0.167647	57
1890	0.170588	58
1890	0.173529	59
1890	0.176471	60
1891	0.179412	61
1891	0.182353	62
1892	0.185294	63
1892	0.188235	64
1894	0.191176	65
1897	0.194118	66
1897	0.197059	67
1898	0.2	68
1898	0.202941	69
1898	0.205882	70
1899	0.208824	71
1900	0.211765	72
1900	0.214706	73
1900	0.217647	74
1901	0.220588	75
1902	0.223529	76
1903	0.226471	77
1903	0.229412	78
1903	0.232353	79
1904	0.235294	80
1904	0.238235	81
1904	0.241176	82
1906	0.244118	83
1906	0.247059	84
1906	0.25	85
1906	0.252941	86
1906	0.255882	87
1907	0.258824	88
1907	0.261765	89
1907	0.264706	90
1908	0.267647	91
1908	0.270588	92
1909	0.273529	93
1909	0.276471	94
1910	0.279412	95
1910	0.282353	96
1910	0.285294	97
1910	0.288235	98
1910	0.291176	99
1911	0.294118	100
1912	0.297059	101
1912	0.3	102
1914	0.302941	103
1914	0.305882	104
1915	0.308824	105
1917	0.311765	106
1918	0.314706	107
1919	0.317647	108
1925	0.320588	109
1927	0.323529	110
1927	0.326471	111
1927	0.329412	112
1927	0.332353	113
1928	0.335294	114
1929	0.338235	115
1930	0.341176	116
1930	0.344118	117
1930	0.347059	118
1931	0.35	119
1931	0.352941	120
1931	0.355882	121
1931	0.358824	122
1932	0.361765	123
1932	0.364706	124
1932	0.367647	125
1932	0.370588	126
1934	0.373529	127
1934	0.376471	128
1938	0.379412	129
1938	0.382353	130
1939	0.385294	131
1940	0.388235	132
1940	0.391176	133
1941	0.394118	134
1941	0.397059	135
1942	0.4	136
1942	0.402941	137
1942	0.405882	138
1943	0.408824	139
1943	0.411765	140
1943	0.414706	141
1943	0.417647	142
1944	0.420588	143
1945	0.423529	144
1946	0.426471	145
1946	0.429412	146
1946	0.432353	147
1947	0.435294	148
1947	0.438235	149
1947	0.441176	150
1947	0.444118	151
1948	0.447059	152
1948	0.45	153
1948	0.452941	154
1948	0.455882	155
1948	0.458824	156
1948	0.461765	157
1949	0.464706	158
1949	0.467647	159
1949	0.470588	160
1950	0.473529	161
1950	0.476471	162
1950	0.479412	163
1950	0.482353	164
1950	0.485294	165
1951	0.488235	166
1951	0.491176	167
1951	0.494118	168
1951	0.497059	169
1951	0.5	170
1951	0.502941	171
1951	0.505882	172
1951.5	0.508824	173
1951.5	0.511765	174
1952	0.514706	175
1952	0.517647	176
1952	0.520588	177
1952	0.523529	178
1952	0.526471	179
1952	0.529412	180
1952	0.532353	181
1953	0.535294	182
1953	0.538235	183
1953	0.541176	184
1953	0.544118	185
1953	0.547059	186
1953	0.55	187
1953	0.552941	188
1953	0.555882	189
1953	0.558824	190
1953	0.561765	191
1954	0.564706	192
1954	0.567647	193
1954	0.570588	194
1954	0.573529	195
1954	0.576471	196
1954	0.579412	197
1954	0.582353	198
1954	0.585294	199
1954	0.588235	200
1954	0.591176	201
1954	0.594118	202
1954	0.597059	203
1954	0.6	204
1954	0.602941	205
1955	0.605882	206
1955	0.608824	207
1955	0.611765	208
1955	0.614706	209
1955	0.617647	210
1955	0.620588	211
1955	0.623529	212
1955	0.626471	213
1955	0.629412	214
1955	0.632353	215
1955	0.635294	216
1955	0.638235	217
1955	0.641176	218
1955	0.644118	219
1955	0.647059	220
1955	0.65	221
1955	0.652941	222
1955	0.655882	223
1955	0.658824	224
1955	0.661765	225
1956	0.664706	226
1956	0.667647	227
1956	0.670588	228
1956	0.673529	229
1956	0.676471	230
1956	0.679412	231
1956	0.682353	232
1956	0.685294	233
1956	0.688235	234
1956.5	0.691176	235
1956.5	0.694118	236
1957	0.697059	237
1957	0.7	238
1957	0.702941	239
1957	0.705882	240
1957	0.708824	241
1957	0.711765	242
1957	0.714706	243
1958	0.717647	244
1958	0.720588	245
1958	0.723529	246
1958	0.726471	247
1958	0.729412	248
1959	0.732353	249
1959	0.735294	250
1959	0.738235	251
1959	0.741176	252
1959	0.744118	253
1960	0.747059	254
1960	0.75	255
1961	0.752941	256
1961	0.755882	257
1961	0.758824	258
1962	0.761765	259
1962	0.764706	260
1962	0.767647	261
1962	0.770588	262
1962	0.773529	263
1962	0.776471	264
1962	0.779412	265
1963	0.782353	266
1963	0.785294	267
1964	0.788235	268
1964	0.791176	269
1965	0.794118	270
1965	0.797059	271
1965	0.8	272
1965	0.802941	273
1965	0.805882	274
1965	0.808824	275
1965	0.811765	276
1965	0.814706	277
1965	0.817647	278
1966	0.820588	279
1967	0.823529	280
1967	0.826471	281
1967	0.829412	282
1968	0.832353	283
1968	0.835294	284
1968	0.838235	285
1968	0.841176	286
1969	0.844118	287
1969	0.847059	288
1969	0.85	289
1970	0.852941	290
1970	0.855882	291
1970	0.858824	292
1970	0.861765	293
1970	0.864706	294
1971	0.867647	295
1971	0.870588	296
1971	0.873529	297
1971	0.876471	298
1972	0.879412	299
1972	0.882353	300
1973	0.885294	301
1973	0.888235	302
1974	0.891176	303
1975	0.894118	304
1975	0.897059	305
1976	0.9	306
1979	0.902941	307
1979	0.905882	308
1979	0.908824	309
1980	0.911765	310
1981	0.914706	311
1981	0.917647	312
1981	0.920588	313
1982	0.923529	314
1982	0.926471	315
1983	0.929412	316
1983	0.932353	317
1984	0.935294	318
1984	0.938235	319
1984	0.941176	320
1985	0.944118	321
1985	0.947059	322
1986	0.95	323
1986	0.952941	324
1986	0.955882	325
1987	0.958824	326
1987	0.961765	327
1988	0.964706	328
1989	0.967647	329
1989	0.970588	330
1990	0.973529	331
1990	0.976471	332
1991	0.979412	333
1993	0.982353	334
1996	0.985294	335
1997	0.988235	336
1997	0.991176	337
1998	0.994118	338
1999	0.997059	339
1999	1	340

[truncated: 19 more sheets: Case_2, Case_3, Case_4, Case_5, Case_6, Case_Ant, Case_Ant_exc rad, Case_Arc, Case_Arc_exc rad, Case_E Asi, Case_E Asi_exc rad, Case_Eur, Case_Eur_exc rad, Case_N Am, Case_N Am_exc rad, Case_Oce, Case_Oce_exc rad, Case_Other, Case_Other_exc rad]
