# Supplementary material for: Toward defining the Anthropocene onset using a rapid increase in anthropogenic fingerprints in global geological archives
Source: Proc Natl Acad Sci U S A. 2024 Sep 23;121(41):e2313098121. doi: 10.1073/pnas.2313098121 (PMC11474069; doi:10.1073/pnas.2313098121)
Supplement: Supplementary file 6 — Dataset S05 (XLSX) [file pnas.2313098121.sd05.xlsx]

## Sheet: Sheet1
Age	The number of anthropogenic fingerprints per year	The record number in a given year	The number of anthropogenic fingerprints per year per 100 records
-2050	1	130	0.769231
-1850	1	130	0.769231
-938	1	138	0.724638
-750	1	141	0.70922
-618.01	1	146	0.684932
-349	1	152	0.657895
1061	1	194	0.515464
1062	1	194	0.515464
1098	1	194	0.515464
1121	2	194	1.03093
1171	2	194	1.03093
1197.68	1	194	0.515464
1200	1	194	0.515464
1247.35	1	197	0.507614
1250	1	197	0.507614
1252.99	1	197	0.507614
1265	1	197	0.507614
1305	2	197	1.01523
1338	1	197	0.507614
1385	1	208	0.480769
1392	1	212	0.471698
1459	1	212	0.471698
1471	1	212	0.471698
1476	1	212	0.471698
1478	1	212	0.471698
1490	1	212	0.471698
1494	1	212	0.471698
1496	2	212	0.943396
1500	1	212	0.471698
1535	2	214	0.934579
1557	2	214	0.934579
1645	1	219	0.456621
1648	1	222	0.45045
1760.62	1	288	0.347222
1761	1	288	0.347222
1763	1	288	0.347222
1770	5	288	1.73611
1775	1	288	0.347222
1786	1	298	0.33557
1791	4	300	1.33333
1793	3	300	1
1805	1	303	0.330033
1806	2	303	0.660066
1807	2	307	0.651466
1809	1	307	0.325733
1812	1	311	0.321543
1813	1	311	0.321543
1814	1	311	0.321543
1815	1	311	0.321543
1817.6	1	311	0.321543
1818	1	311	0.321543
1820	2	311	0.643087
1821.8	2	311	0.643087
1822	1	311	0.321543
1826	2	313	0.638978
1827	1	313	0.319489
1830	4	328	1.21951
1833	1	331	0.302115
1835	3	331	0.906344
1837	1	331	0.302115
1842	1	351	0.2849
1843	1	351	0.2849
1844	2	351	0.569801
1847	7	351	1.9943
1851	1	354	0.282486
1852	1	354	0.282486
1855	1	368	0.271739
1860	2	396	0.505051
1861	1	396	0.252525
1862	2	396	0.505051
1864	1	396	0.252525
1865	3	399	0.75188
1866	3	399	0.75188
1868	1	399	0.250627
1870	2	399	0.501253
1873	1	396	0.252525
1874	1	399	0.250627
1875	2	399	0.501253
1876	1	399	0.250627
1877	1	399	0.250627
1878	1	399	0.250627
1879	4	400	1
1880	1	400	0.25
1881	2	403	0.496278
1882	3	403	0.744417
1884.44	2	406	0.492611
1885	1	436	0.229358
1890	4	444	0.900901
1891	3	444	0.675676
1892	2	444	0.45045
1893	1	444	0.225225
1894	1	444	0.225225
1897	3	444	0.675676
1898	3	444	0.675676
1899	1	444	0.225225
1900	7	461	1.51844
1901.26	3	459	0.653595
1902	3	459	0.653595
1903	4	459	0.87146
1904	3	459	0.653595
1905	3	459	0.653595
1906	6	459	1.30719
1907	3	463	0.647948
1908	2	463	0.431965
1909.9	5	463	1.07991
1910	7	469	1.49254
1911	3	469	0.639659
1912	2	478	0.41841
1913	4	478	0.83682
1914	2	478	0.41841
1915	1	478	0.209205
1916.75	6	478	1.25523
1917.43	3	481	0.623701
1918	1	481	0.2079
1919	1	481	0.2079
1920.5	3	481	0.623701
1921	1	487	0.205339
1922	1	487	0.205339
1923	1	487	0.205339
1924.2	3	487	0.616016
1925.9	2	487	0.410678
1927.9	7	491	1.42566
1928	4	491	0.814664
1929.5	4	491	0.814664
1930	7	497	1.40845
1931	4	497	0.804829
1932	6	497	1.20724
1933	1	500	0.2
1934	5	506	0.988142
1935	4	506	0.790514
1936	1	517	0.193424
1938	2	517	0.386847
1939	3	517	0.580271
1940	3	520	0.576923
1941.28	5	520	0.961538
1942.1	6	520	1.15385
1943.86	9	524	1.71756
1944	6	524	1.14504
1945.68	7	524	1.33588
1946.64	9	525	1.71429
1947.39	13	525	2.47619
1948	8	525	1.52381
1949	4	525	0.761905
1950.1	14	526	2.6616
1951.5	13	523	2.48566
1952.9	14	523	2.67686
1953.9	40	524	7.63359
1954.5	25	524	4.77099
1955.5	27	524	5.15267
1956.97	31	524	5.91603
1957	13	524	2.48092
1958.5	12	529	2.26843
1959.5	11	529	2.0794
1960	8	529	1.51229
1961	7	529	1.32325
1962.86	10	529	1.89036
1963.2	6	529	1.13422
1964.25	7	529	1.32325
1965	9	529	1.70132
1966.7	4	529	0.756144
1967	5	529	0.94518
1968.5	7	528	1.32576
1969.36	6	528	1.13636
1970.74	9	528	1.70455
1971.96	8	527	1.51803
1972.88	12	527	2.27704
1973	2	527	0.379507
1974.72	5	527	0.948767
1975	4	527	0.759013
1976.47	15	526	2.85171
1977.71	3	526	0.570342
1978	4	524	0.763359
1979.8	5	524	0.954198
1980	2	523	0.382409
1981	3	522	0.574713
1982.8	5	522	0.957854
1983.8	3	522	0.574713
1984	6	517	1.16054
1985	4	517	0.773694
1986.71	4	514	0.77821
1987.87	3	513	0.584795
1988	4	510	0.784314
1989.84	4	509	0.785855
1990	3	508	0.590551
1991	2	487	0.410678
1992.99	3	487	0.616016
1993	3	479	0.626305
1994	1	422	0.236967
1995	1	419	0.238663
1996	1	409	0.244499
1997	2	409	0.488998
1998.1	2	386	0.518135
1999	3	369	0.813008
2003	1	279	0.358423
2004	1	270	0.37037
2008.2	1	170	0.588235
2010	1	145	0.689655
